# Supplementary material for: Development of a high efficiency integration system and promoter library for rapid modification of Pseudomonas putida KT2440
Source: Metab Eng Commun. 2017 Apr 15;5:1–8. doi: 10.1016/j.meteno.2017.04.001 (PMC5699527; doi:10.1016/j.meteno.2017.04.001)
Supplement: Supplementary file 1 — Supplementary material [file mmc1.zip]

Archive with 31 entries (30 files):
- pJE482.gb
- __MACOSX/
- __MACOSX/._pJE482.gb
- pJE483.gb
- __MACOSX/._pJE483.gb
- pJE541.gb
- __MACOSX/._pJE541.gb
- pJE877.gb
- __MACOSX/._pJE877.gb
- pJE878.gb
- __MACOSX/._pJE878.gb
- pJE958.gb
- __MACOSX/._pJE958.gb
- pJE990.gb
- __MACOSX/._pJE990.gb
- pJE991.gb
- __MACOSX/._pJE991.gb
- pPolyAttP.gb
- __MACOSX/._pPolyAttP.gb
- pΓêå0545.gb
- __MACOSX/._pΓêå0545.gb
- pΓêå4740-BxB1int-attB.gb
- __MACOSX/._pΓêå4740-BxB1int-attB.gb
- pΓêå4740-phiBTint-attB.gb
- __MACOSX/._pΓêå4740-phiBTint-attB.gb
- pΓêå4740-phiC1int-attB.gb
- __MACOSX/._pΓêå4740-phiC1int-attB.gb
- pΓêå4740-phiRv1int-attB.gb
- __MACOSX/._pΓêå4740-phiRv1int-attB.gb
- pΓêå4740.gb
- __MACOSX/._pΓêå4740.gb
