# Supplementary material for: Development of a high efficiency integration system and promoter library for rapid modification of Pseudomonas putida KT2440
Source: Metab Eng Commun. 2017 Apr 15;5:1–8. doi: 10.1016/j.meteno.2017.04.001 (PMC5699527; doi:10.1016/j.meteno.2017.04.001)
Supplement: Supplementary file 1 — Supplementary material [file mmc1.zip › pJE483.gb]

LOCUS       pJE483___pJE479_        3217 bp ds-DNA     circular     04-NOV-2016
DEFINITION  .
ACCESSION   
VERSION     
SOURCE      .
  ORGANISM  .
COMMENT     
COMMENT     
COMMENT     ApEinfo:methylated:1
FEATURES             Location/Qualifiers
     RBS             244..273
                     /locus_tag=""
                     /product=""
                     /label=RBS region
                     /ApEinfo_fwdcolor="#acdcff"
                     /ApEinfo_revcolor="#acdcff"
                     /ApEinfo_graphicformat="arrow_data {{0 1 2 0 0 -1} {} 0}
                     width 5 offset 0"
     misc_feature    complement(1459..2073)
                     /locus_tag=""
                     /note="rep; color: #66cc99; direction: LEFT"
                     /product=""
                     /label=rep(pMB1)
                     /ApEinfo_fwdcolor="#ff0004"
                     /ApEinfo_revcolor="#ff0004"
                     /ApEinfo_graphicformat="arrow_data {{0 1 2 0 0 -1} {} 0}
                     width 5 offset 0"
     CDS             complement(2240..3049)
                     /locus_tag=""
                     /product=""
                     /translation="MSHIQRETSRPRLNSNMDADLYGYKWARDNVGQSGATIYRLYGK
                     PDAPELFLKHGKGSVANDVTDEMVRLNWLTEFMPLPTIKHFIRTPDDAWLLTTAIPGK
                     TAFQVLEEYPDSGENIVDALAVFLRRLHSIPVCNCPFNSDRVFRLAQAQSRMNNGLVD
                     ASDFDDERNGWPVEQVWKEMHKLLPFSPDSVVTHGDFSLDNLIFDEGKLIGCIDVGRV
                     GIADRYQDLAILWNCLGEFSPSLQKRLFQKYGIDNPDMNKLQFHLMLDEFF"
                     /label=kanamycin_resistance2 Selectable marker|CDS
                     /ApEinfo_fwdcolor="#e7e8ff"
                     /ApEinfo_revcolor="#e7e8ff"
                     /ApEinfo_graphicformat="arrow_data {{0 1 2 0 0 -1} {} 0}
                     width 5 offset 0"
     terminator      991..1041
                     /locus_tag=""
                     /note="Terminator (synthetic)"
                     /product=""
                     /label=L3S1P13
                     /ApEinfo_fwdcolor="#9d1b1c"
                     /ApEinfo_revcolor="#9d1b1c"
                     /ApEinfo_graphicformat="arrow_data {{0 1 2 0 0 -1} {} 0}
                     width 5 offset 0"
     rep_origin      complement(1459..2078)
                     /locus_tag=""
                     /product=""
                     /label=pBR322_replication_origin Replication origin|rep_or
                     igin
                     /ApEinfo_fwdcolor="#999999"
                     /ApEinfo_revcolor="#999999"
                     /ApEinfo_graphicformat="arrow_data {{0 1 2 0 0 -1} {} 0}
                     width 5 offset 0"
     misc_feature    236..241
                     /label=BbsI
                     /ApEinfo_fwdcolor="#ff0004"
                     /ApEinfo_revcolor="#ff0004"
                     /ApEinfo_graphicformat="arrow_data {{0 1 2 0 0 -1} {} 0}
                     width 5 offset 0"
     misc_feature    complement(208..213)
                     /label=BbsI(1)
                     /ApEinfo_label="BbsI"
                     /ApEinfo_fwdcolor="#ff0004"
                     /ApEinfo_revcolor="#ff0004"
                     /ApEinfo_graphicformat="arrow_data {{0 1 2 0 0 -1} {} 0}
                     width 5 offset 0"
     regulatory      1108..1144
                     /regulatory_class="terminator"
                     /note="SoxR terminator"
                     /label=SoxR terminator
                     /ApEinfo_fwdcolor="#ff4649"
                     /ApEinfo_revcolor="#ff4649"
                     /ApEinfo_graphicformat="arrow_data {{0 1 2 0 0 -1} {} 0}
                     width 5 offset 0"
     regulatory      97..128
                     /regulatory_class="terminator"
                     /note="TonB terminator"
                     /label=TonB terminator
                     /ApEinfo_fwdcolor="#ff4649"
                     /ApEinfo_revcolor="#ff4649"
                     /ApEinfo_graphicformat="arrow_data {{0 1 2 0 0 -1} {} 0}
                     width 5 offset 0"
     CDS             274..984
                     /label=mNeonGreen (Ppu optimized)
                     /ApEinfo_fwdcolor="#ffd1b6"
                     /ApEinfo_revcolor="#ffd1b6"
                     /ApEinfo_graphicformat="arrow_data {{0 1 2 0 0 -1} {} 0}
                     width 5 offset 0"
     rep_origin      complement(1456..2138)
                     /label=ColE1 origin
                     /ApEinfo_fwdcolor="gray50"
                     /ApEinfo_revcolor="gray50"
                     /ApEinfo_graphicformat="arrow_data {{0 1 2 0 0 -1} {} 0}
                     width 5 offset 0"
     CDS             complement(2243..3049)
                     /label=KanR
                     /ApEinfo_fwdcolor="yellow"
                     /ApEinfo_revcolor="yellow"
                     /ApEinfo_graphicformat="arrow_data {{0 1 2 0 0 -1} {} 0}
                     width 5 offset 0"
     terminator      complement(1108..1144)
                     /label=soxR terminator
                     /ApEinfo_fwdcolor="#9d1b1c"
                     /ApEinfo_revcolor="#9d1b1c"
                     /ApEinfo_graphicformat="arrow_data {{0 1 2 0 0 -1} {} 0}
                     width 5 offset 0"
     misc_recomb     1042..1099
                     /locus_tag=""
                     /product=""
                     /label=BxB1 attP|misc_recomb
                     /ApEinfo_fwdcolor="#06ff00"
                     /ApEinfo_revcolor="#06ff00"
                     /ApEinfo_graphicformat="arrow_data {{0 1 2 0 0 -1} {} 0}
                     width 5 offset 0"
     terminator      134..194
                     /locus_tag=""
                     /product=""
                     /label=L3S2P21
                     /ApEinfo_fwdcolor="#9d1b1c"
                     /ApEinfo_revcolor="#9d1b1c"
                     /ApEinfo_graphicformat="arrow_data {{0 1 2 0 0 -1} {} 0}
                     width 5 offset 0"
ORIGIN
        1 ggtcacagct tgtctgtaag cggatgccgg gagcagacaa gcccgtcagg gcgcgtcagc
       61 gggtgttggc gggtgtcggg gctggcttaa ggatccagtc aaaagcctcc ggtcggaggc
      121 ttttgactag cacctcggta ccaaattcca gaaaagaggc ctcccgaaag gggggccttt
      181 tttcgttttg gtccactagt agtcttagtc ttcaCCGATG AGCTACCCAG TAGTagaaga
      241 caacttaaga ttaactcaca caggagatat catatgGTGT CCAAAGGGGA AGAGGACAAT
      301 ATGGCATCGT TGCCAGCTAC GCATGAACTG CACATCTTCG GCTCGATTAA CGGTGTCGAT
      361 TTCGATATGG TCGGCCAGGG TACGGGGAAT CCTAACGACG GTTATGAGGA GCTGAACCTC
      421 AAATCGACGA AGGGGGATCT CCAGTTTAGC CCCTGGATTT TGGTCCCACA TATTGGTTAC
      481 GGCTTTCATC AGTACCTCCC GTATCCGGAC GGTATGAGCC CTTTTCAAGC TGCTATGGTG
      541 GACGGTAGCG GTTACCAAGT CCACCGGACC ATGCAGTTTG AGGATGGGGC ATCGCTGACG
      601 GTCAACTACC GTTATACCTA CGAAGGTAGC CATATTAAGG GCGAAGCTCA AGTGAAGGGT
      661 ACCGGCTTTC CGGCGGACGG TCCGGTGATG ACGAACTCCC TCACCGCCGC CGATTGGTGT
      721 CGTAGCAAGA AAACCTATCC GAATGACAAA ACCATCATCT CGACGTTTAA GTGGAGCTAT
      781 ACGACGGGTA ATGGCAAGCG CTACCGTTCG ACGGCACGTA CCACCTACAC GTTTGCAAAG
      841 CCTATGGCTG CAAATTACCT CAAGAATCAA CCTATGTATG TGTTCCGGAA AACGGAACTC
      901 AAACATAGCA AAACGGAACT GAACTTCAAA GAGTGGCAGA AAGCTTTCAC GGATGTCATG
      961 GGTATGGACG AACTCTATAA ATAAtctaga gacgaacaat aaggcctccc taacgggggg
     1021 ccttttttat tgataacaaa agtcgtggtt tgtctggtca accaccgcgg tctcagtggt
     1081 gtacggtaca aaccccgacg cggccgcaaa acaaactaaa gcgcccttgt ggcgctttag
     1141 ttttGCTAGC gcctggggtg cctaatgagt gagctaactc acattaattg cgttgcgctc
     1201 actgcccgct ttccagtcgg gaaacctgtc gtgccagctg cattaatgaa tcggccaacg
     1261 cgcggggaga ggcggtttgc gtattgggcg ctcttccgct tcctcgctca ctgactcgct
     1321 gcgctcggtc gttcggctgc ggcgagcggt atcagctcac tcaaaggcgg taatacggtt
     1381 atccacagaa tcaggggata acgcaggaaa gaacatgtga gcaaaaggcc agcaaaaggc
     1441 caggaaccgt aaaaaggccg cgttgctggc gtttttccat aggctccgcc cccctgacga
     1501 gcatcacaaa aatcgacgct caagtcagag gtggcgaaac ccgacaggac tataaagata
     1561 ccaggcgttt ccccctggaa gctccctcgt gcgctctcct gttccgaccc tgccgcttac
     1621 cggatacctg tccgcctttc tcccttcggg aagcgtggcg ctttctcata gctcacgctg
     1681 taggtatctc agttcggtgt aggtcgttcg ctccaagctg ggctgtgtgc acgaaccccc
     1741 cgttcagccc gaccgctgcg ccttatccgg taactatcgt cttgagtcca acccggtaag
     1801 acacgactta tcgccactgg cagcagccac tggtaacagg attagcagag cgaggtatgt
     1861 aggcggtgct acagagttct tgaagtggtg gcctaactac ggctacacta gaagaacagt
     1921 atttggtatc tgcgctctgc tgaagccagt taccttcgga aaaagagttg gtagctcttg
     1981 atccggcaaa caaaccaccg ctggtagcgg tggttttttt gtttgcaagc agcagattac
     2041 gcgcagaaaa aaaggatctc aagaagatcc tttgatcttt tctacggggt ctgacgctca
     2101 gtggaacgaa aactcacgtt aagggatttt ggtcatgaga ttatcaaaaa ggatcttcac
     2161 ctagatcctt ttaaattaaa aatgaagttt taaatcaagc ccaatctgaa taatgttaca
     2221 accaattaac caattctgat tagaaaaact catcgagcat caaatgaaac tgcaatttat
     2281 tcatatcagg attatcaata ccatattttt gaaaaagccg tttctgtaat gaaggagaaa
     2341 actcaccgag gcagttccat aggatggcaa gatcctggta tcggtctgcg attccgactc
     2401 gtccaacatc aatacaacct attaatttcc cctcgtcaaa aataaggtta tcaagtgaga
     2461 aatcaccatg agtgacgact gaatccggtg agaatggcaa aagtttatgc atttctttcc
     2521 agacttgttc aacaggccag ccattacgct cgtcatcaaa atcactcgca tcaaccaaac
     2581 cgttattcat tcgtgattgc gcctgagcga gacgaaatac gcgatcgctg ttaaaaggac
     2641 aattacaaac aggaatcgaa tgcaaccggc gcaggaacac tgccagcgca tcaacaatat
     2701 tttcacctga atcaggatat tcttctaata cctggaatgc tgtttttccg gggatcgcag
     2761 tggtgagtaa ccatgcatca tcaggagtac ggataaaatg cttgatggtc ggaagaggca
     2821 taaattccgt cagccagttt agtctgacca tctcatctgt aacatcattg gcaacgctac
     2881 ctttgccatg tttcagaaac aactctggcg catcgggctt cccatacaag cgatagattg
     2941 tcgcacctga ttgcccgaca ttatcgcgag cccatttata cccatataaa tcagcatcca
     3001 tgttggaatt taatcgcggc ctcgacgttt cccgttgaat atggctcata acaccccttg
     3061 tattactgtt tatgtaagca gacagtttta ttgttcatga tgatatattt ttatcttgtg
     3121 caatgtaaca tcagagattt tgagacacgg gccagagctg catcgcgcgt ttcggtgatg
     3181 acggtgaaaa cctctgacac atgcagctcc cggagac  
//
