# Supplementary material for: Development of a high efficiency integration system and promoter library for rapid modification of Pseudomonas putida KT2440
Source: Metab Eng Commun. 2017 Apr 15;5:1–8. doi: 10.1016/j.meteno.2017.04.001 (PMC5699527; doi:10.1016/j.meteno.2017.04.001)
Supplement: Supplementary file 1 — Supplementary material [file mmc1.zip › pJE541.gb]

LOCUS       pJE541                  3267 bp ds-DNA     circular     04-NOV-2016
DEFINITION  .
ACCESSION   
VERSION     
SOURCE      .
  ORGANISM  .
COMMENT     
COMMENT     
COMMENT     ApEinfo:methylated:1
FEATURES             Location/Qualifiers
     terminator      134..194
                     /locus_tag=""
                     /product=""
                     /label=L3S2P21
                     /ApEinfo_fwdcolor="#9d1b1c"
                     /ApEinfo_revcolor="#9d1b1c"
                     /ApEinfo_graphicformat="arrow_data {{0 1 2 0 0 -1} {} 0}
                     width 5 offset 0"
     RBS             294..323
                     /locus_tag=""
                     /product=""
                     /label=RBS region
                     /ApEinfo_fwdcolor="#acdcff"
                     /ApEinfo_revcolor="#acdcff"
                     /ApEinfo_graphicformat="arrow_data {{0 1 2 0 0 -1} {} 0}
                     width 5 offset 0"
     misc_feature    complement(1509..2123)
                     /locus_tag=""
                     /note="rep; color: #66cc99; direction: LEFT"
                     /product=""
                     /label=rep(pMB1)
                     /ApEinfo_fwdcolor="#ff0004"
                     /ApEinfo_revcolor="#ff0004"
                     /ApEinfo_graphicformat="arrow_data {{0 1 2 0 0 -1} {} 0}
                     width 5 offset 0"
     CDS             complement(2290..3099)
                     /locus_tag=""
                     /product=""
                     /translation="MSHIQRETSRPRLNSNMDADLYGYKWARDNVGQSGATIYRLYGK
                     PDAPELFLKHGKGSVANDVTDEMVRLNWLTEFMPLPTIKHFIRTPDDAWLLTTAIPGK
                     TAFQVLEEYPDSGENIVDALAVFLRRLHSIPVCNCPFNSDRVFRLAQAQSRMNNGLVD
                     ASDFDDERNGWPVEQVWKEMHKLLPFSPDSVVTHGDFSLDNLIFDEGKLIGCIDVGRV
                     GIADRYQDLAILWNCLGEFSPSLQKRLFQKYGIDNPDMNKLQFHLMLDEFF"
                     /label=kanamycin_resistance2 Selectable marker|CDS
                     /ApEinfo_fwdcolor="#e7e8ff"
                     /ApEinfo_revcolor="#e7e8ff"
                     /ApEinfo_graphicformat="arrow_data {{0 1 2 0 0 -1} {} 0}
                     width 5 offset 0"
     terminator      1041..1091
                     /locus_tag=""
                     /note="Terminator (synthetic)"
                     /product=""
                     /label=L3S1P13
                     /ApEinfo_fwdcolor="#9d1b1c"
                     /ApEinfo_revcolor="#9d1b1c"
                     /ApEinfo_graphicformat="arrow_data {{0 1 2 0 0 -1} {} 0}
                     width 5 offset 0"
     rep_origin      complement(1509..2128)
                     /locus_tag=""
                     /product=""
                     /label=pBR322_replication_origin Replication origin|rep_or
                     igin
                     /ApEinfo_fwdcolor="#999999"
                     /ApEinfo_revcolor="#999999"
                     /ApEinfo_graphicformat="arrow_data {{0 1 2 0 0 -1} {} 0}
                     width 5 offset 0"
     regulatory      1158..1194
                     /regulatory_class="terminator"
                     /note="SoxR terminator"
                     /label=SoxR terminator
                     /ApEinfo_fwdcolor="#ff4649"
                     /ApEinfo_revcolor="#ff4649"
                     /ApEinfo_graphicformat="arrow_data {{0 1 2 0 0 -1} {} 0}
                     width 5 offset 0"
     regulatory      97..128
                     /regulatory_class="terminator"
                     /note="TonB terminator"
                     /label=TonB terminator
                     /ApEinfo_fwdcolor="#ff4649"
                     /ApEinfo_revcolor="#ff4649"
                     /ApEinfo_graphicformat="arrow_data {{0 1 2 0 0 -1} {} 0}
                     width 5 offset 0"
     CDS             324..1034
                     /label=mNeonGreen (Ppu optimized)
                     /ApEinfo_fwdcolor="#ffd1b6"
                     /ApEinfo_revcolor="#ffd1b6"
                     /ApEinfo_graphicformat="arrow_data {{0 1 2 0 0 -1} {} 0}
                     width 5 offset 0"
     rep_origin      complement(1506..2188)
                     /label=ColE1 origin
                     /ApEinfo_fwdcolor="gray50"
                     /ApEinfo_revcolor="gray50"
                     /ApEinfo_graphicformat="arrow_data {{0 1 2 0 0 -1} {} 0}
                     width 5 offset 0"
     CDS             complement(2293..3099)
                     /label=KanR
                     /ApEinfo_fwdcolor="yellow"
                     /ApEinfo_revcolor="yellow"
                     /ApEinfo_graphicformat="arrow_data {{0 1 2 0 0 -1} {} 0}
                     width 5 offset 0"
     terminator      complement(1158..1194)
                     /label=soxR terminator
                     /ApEinfo_fwdcolor="#9d1b1c"
                     /ApEinfo_revcolor="#9d1b1c"
                     /ApEinfo_graphicformat="arrow_data {{0 1 2 0 0 -1} {} 0}
                     width 5 offset 0"
     misc_recomb     1092..1149
                     /locus_tag=""
                     /product=""
                     /label=BxB1 attP|misc_recomb
                     /ApEinfo_fwdcolor="#06ff00"
                     /ApEinfo_revcolor="#06ff00"
                     /ApEinfo_graphicformat="arrow_data {{0 1 2 0 0 -1} {} 0}
                     width 5 offset 0"
     promoter        206..293
                     /label=JE111111 promoter
                     /ApEinfo_fwdcolor="#346ee0"
                     /ApEinfo_revcolor="#1d43bd"
                     /ApEinfo_graphicformat="arrow_data {{0 1 2 0 0 -1} {} 0}
                     width 5 offset 0"
ORIGIN
        1 ggtcacagct tgtctgtaag cggatgccgg gagcagacaa gcccgtcagg gcgcgtcagc
       61 gggtgttggc gggtgtcggg gctggcttaa ggatccagtc aaaagcctcc ggtcggaggc
      121 ttttgactag cacctcggta ccaaattcca gaaaagaggc ctcccgaaag gggggccttt
      181 tttcgttttg gtccactagt agtctCTATG GAGGTCAGGT ATGATTACTA TTGACAATTA
      241 ATCATCGGCT CGTATAATGT GATCAGACCT GGAATTGTGA GCGGATAACA ATTcttaaga
      301 ttaactcaca caggagatat catatgGTGT CCAAAGGGGA AGAGGACAAT ATGGCATCGT
      361 TGCCAGCTAC GCATGAACTG CACATCTTCG GCTCGATTAA CGGTGTCGAT TTCGATATGG
      421 TCGGCCAGGG TACGGGGAAT CCTAACGACG GTTATGAGGA GCTGAACCTC AAATCGACGA
      481 AGGGGGATCT CCAGTTTAGC CCCTGGATTT TGGTCCCACA TATTGGTTAC GGCTTTCATC
      541 AGTACCTCCC GTATCCGGAC GGTATGAGCC CTTTTCAAGC TGCTATGGTG GACGGTAGCG
      601 GTTACCAAGT CCACCGGACC ATGCAGTTTG AGGATGGGGC ATCGCTGACG GTCAACTACC
      661 GTTATACCTA CGAAGGTAGC CATATTAAGG GCGAAGCTCA AGTGAAGGGT ACCGGCTTTC
      721 CGGCGGACGG TCCGGTGATG ACGAACTCCC TCACCGCCGC CGATTGGTGT CGTAGCAAGA
      781 AAACCTATCC GAATGACAAA ACCATCATCT CGACGTTTAA GTGGAGCTAT ACGACGGGTA
      841 ATGGCAAGCG CTACCGTTCG ACGGCACGTA CCACCTACAC GTTTGCAAAG CCTATGGCTG
      901 CAAATTACCT CAAGAATCAA CCTATGTATG TGTTCCGGAA AACGGAACTC AAACATAGCA
      961 AAACGGAACT GAACTTCAAA GAGTGGCAGA AAGCTTTCAC GGATGTCATG GGTATGGACG
     1021 AACTCTATAA ATAAtctaga gacgaacaat aaggcctccc taacgggggg ccttttttat
     1081 tgataacaaa agtcgtggtt tgtctggtca accaccgcgg tctcagtggt gtacggtaca
     1141 aaccccgacg cggccgcaaa acaaactaaa gcgcccttgt ggcgctttag ttttGCTAGC
     1201 gcctggggtg cctaatgagt gagctaactc acattaattg cgttgcgctc actgcccgct
     1261 ttccagtcgg gaaacctgtc gtgccagctg cattaatgaa tcggccaacg cgcggggaga
     1321 ggcggtttgc gtattgggcg ctcttccgct tcctcgctca ctgactcgct gcgctcggtc
     1381 gttcggctgc ggcgagcggt atcagctcac tcaaaggcgg taatacggtt atccacagaa
     1441 tcaggggata acgcaggaaa gaacatgtga gcaaaaggcc agcaaaaggc caggaaccgt
     1501 aaaaaggccg cgttgctggc gtttttccat aggctccgcc cccctgacga gcatcacaaa
     1561 aatcgacgct caagtcagag gtggcgaaac ccgacaggac tataaagata ccaggcgttt
     1621 ccccctggaa gctccctcgt gcgctctcct gttccgaccc tgccgcttac cggatacctg
     1681 tccgcctttc tcccttcggg aagcgtggcg ctttctcata gctcacgctg taggtatctc
     1741 agttcggtgt aggtcgttcg ctccaagctg ggctgtgtgc acgaaccccc cgttcagccc
     1801 gaccgctgcg ccttatccgg taactatcgt cttgagtcca acccggtaag acacgactta
     1861 tcgccactgg cagcagccac tggtaacagg attagcagag cgaggtatgt aggcggtgct
     1921 acagagttct tgaagtggtg gcctaactac ggctacacta gaagaacagt atttggtatc
     1981 tgcgctctgc tgaagccagt taccttcgga aaaagagttg gtagctcttg atccggcaaa
     2041 caaaccaccg ctggtagcgg tggttttttt gtttgcaagc agcagattac gcgcagaaaa
     2101 aaaggatctc aagaagatcc tttgatcttt tctacggggt ctgacgctca gtggaacgaa
     2161 aactcacgtt aagggatttt ggtcatgaga ttatcaaaaa ggatcttcac ctagatcctt
     2221 ttaaattaaa aatgaagttt taaatcaagc ccaatctgaa taatgttaca accaattaac
     2281 caattctgat tagaaaaact catcgagcat caaatgaaac tgcaatttat tcatatcagg
     2341 attatcaata ccatattttt gaaaaagccg tttctgtaat gaaggagaaa actcaccgag
     2401 gcagttccat aggatggcaa gatcctggta tcggtctgcg attccgactc gtccaacatc
     2461 aatacaacct attaatttcc cctcgtcaaa aataaggtta tcaagtgaga aatcaccatg
     2521 agtgacgact gaatccggtg agaatggcaa aagtttatgc atttctttcc agacttgttc
     2581 aacaggccag ccattacgct cgtcatcaaa atcactcgca tcaaccaaac cgttattcat
     2641 tcgtgattgc gcctgagcga gacgaaatac gcgatcgctg ttaaaaggac aattacaaac
     2701 aggaatcgaa tgcaaccggc gcaggaacac tgccagcgca tcaacaatat tttcacctga
     2761 atcaggatat tcttctaata cctggaatgc tgtttttccg gggatcgcag tggtgagtaa
     2821 ccatgcatca tcaggagtac ggataaaatg cttgatggtc ggaagaggca taaattccgt
     2881 cagccagttt agtctgacca tctcatctgt aacatcattg gcaacgctac ctttgccatg
     2941 tttcagaaac aactctggcg catcgggctt cccatacaag cgatagattg tcgcacctga
     3001 ttgcccgaca ttatcgcgag cccatttata cccatataaa tcagcatcca tgttggaatt
     3061 taatcgcggc ctcgacgttt cccgttgaat atggctcata acaccccttg tattactgtt
     3121 tatgtaagca gacagtttta ttgttcatga tgatatattt ttatcttgtg caatgtaaca
     3181 tcagagattt tgagacacgg gccagagctg catcgcgcgt ttcggtgatg acggtgaaaa
     3241 cctctgacac atgcagctcc cggagac   
//
