# Supplementary material for: Development of a high efficiency integration system and promoter library for rapid modification of Pseudomonas putida KT2440
Source: Metab Eng Commun. 2017 Apr 15;5:1–8. doi: 10.1016/j.meteno.2017.04.001 (PMC5699527; doi:10.1016/j.meteno.2017.04.001)
Supplement: Supplementary file 1 — Supplementary material [file mmc1.zip › pJE877.gb]

LOCUS       pJE877                  3262 bp ds-DNA     circular     04-NOV-2016
DEFINITION  .
ACCESSION   
VERSION     
SOURCE      .
  ORGANISM  .
COMMENT     
COMMENT     
COMMENT     ApEinfo:methylated:1
FEATURES             Location/Qualifiers
     terminator      134..194
                     /locus_tag=""
                     /product=""
                     /label=L3S2P21
                     /ApEinfo_fwdcolor="#9d1b1c"
                     /ApEinfo_revcolor="#9d1b1c"
                     /ApEinfo_graphicformat="arrow_data {{0 1 2 0 0 -1} {} 0}
                     width 5 offset 0"
     RBS             289..318
                     /locus_tag=""
                     /product=""
                     /label=RBS region
                     /ApEinfo_fwdcolor="#acdcff"
                     /ApEinfo_revcolor="#acdcff"
                     /ApEinfo_graphicformat="arrow_data {{0 1 2 0 0 -1} {} 0}
                     width 5 offset 0"
     misc_feature    complement(1504..2118)
                     /locus_tag=""
                     /note="rep; color: #66cc99; direction: LEFT"
                     /product=""
                     /label=rep(pMB1)
                     /ApEinfo_fwdcolor="#ff0004"
                     /ApEinfo_revcolor="#ff0004"
                     /ApEinfo_graphicformat="arrow_data {{0 1 2 0 0 -1} {} 0}
                     width 5 offset 0"
     CDS             complement(2285..3094)
                     /locus_tag=""
                     /product=""
                     /translation="MSHIQRETSRPRLNSNMDADLYGYKWARDNVGQSGATIYRLYGK
                     PDAPELFLKHGKGSVANDVTDEMVRLNWLTEFMPLPTIKHFIRTPDDAWLLTTAIPGK
                     TAFQVLEEYPDSGENIVDALAVFLRRLHSIPVCNCPFNSDRVFRLAQAQSRMNNGLVD
                     ASDFDDERNGWPVEQVWKEMHKLLPFSPDSVVTHGDFSLDNLIFDEGKLIGCIDVGRV
                     GIADRYQDLAILWNCLGEFSPSLQKRLFQKYGIDNPDMNKLQFHLMLDEFF"
                     /label=kanamycin_resistance2 Selectable marker|CDS
                     /ApEinfo_fwdcolor="#e7e8ff"
                     /ApEinfo_revcolor="#e7e8ff"
                     /ApEinfo_graphicformat="arrow_data {{0 1 2 0 0 -1} {} 0}
                     width 5 offset 0"
     terminator      1036..1086
                     /locus_tag=""
                     /note="Terminator (synthetic)"
                     /product=""
                     /label=L3S1P13
                     /ApEinfo_fwdcolor="#9d1b1c"
                     /ApEinfo_revcolor="#9d1b1c"
                     /ApEinfo_graphicformat="arrow_data {{0 1 2 0 0 -1} {} 0}
                     width 5 offset 0"
     rep_origin      complement(1504..2123)
                     /locus_tag=""
                     /product=""
                     /label=pBR322_replication_origin Replication origin|rep_or
                     igin
                     /ApEinfo_fwdcolor="#999999"
                     /ApEinfo_revcolor="#999999"
                     /ApEinfo_graphicformat="arrow_data {{0 1 2 0 0 -1} {} 0}
                     width 5 offset 0"
     regulatory      1153..1189
                     /regulatory_class="terminator"
                     /note="SoxR terminator"
                     /label=SoxR terminator
                     /ApEinfo_fwdcolor="#ff4649"
                     /ApEinfo_revcolor="#ff4649"
                     /ApEinfo_graphicformat="arrow_data {{0 1 2 0 0 -1} {} 0}
                     width 5 offset 0"
     regulatory      97..128
                     /regulatory_class="terminator"
                     /note="TonB terminator"
                     /label=TonB terminator
                     /ApEinfo_fwdcolor="#ff4649"
                     /ApEinfo_revcolor="#ff4649"
                     /ApEinfo_graphicformat="arrow_data {{0 1 2 0 0 -1} {} 0}
                     width 5 offset 0"
     CDS             319..1029
                     /label=mNeonGreen (Ppu optimized)
                     /ApEinfo_fwdcolor="#ffd1b6"
                     /ApEinfo_revcolor="#ffd1b6"
                     /ApEinfo_graphicformat="arrow_data {{0 1 2 0 0 -1} {} 0}
                     width 5 offset 0"
     misc_recomb     1087..1144
                     /locus_tag=""
                     /product=""
                     /label=BxB1 attP|misc_recomb
                     /ApEinfo_fwdcolor="#06ff00"
                     /ApEinfo_revcolor="#06ff00"
                     /ApEinfo_graphicformat="arrow_data {{0 1 2 0 0 -1} {} 0}
                     width 5 offset 0"
     rep_origin      complement(1501..2183)
                     /label=ColE1 origin
                     /ApEinfo_fwdcolor="gray50"
                     /ApEinfo_revcolor="gray50"
                     /ApEinfo_graphicformat="arrow_data {{0 1 2 0 0 -1} {} 0}
                     width 5 offset 0"
     misc_binding    260..282
                     /label=LacO
                     /ApEinfo_fwdcolor="#6495ed"
                     /ApEinfo_revcolor="#6495ed"
                     /ApEinfo_graphicformat="arrow_data {{0 1 2 0 0 -1} {} 0}
                     width 5 offset 0"
     CDS             complement(2288..3094)
                     /label=KanR
                     /ApEinfo_fwdcolor="yellow"
                     /ApEinfo_revcolor="yellow"
                     /ApEinfo_graphicformat="arrow_data {{0 1 2 0 0 -1} {} 0}
                     width 5 offset 0"
     promoter        226..258
                     /label=Plac
                     /ApEinfo_fwdcolor="#346ee0"
                     /ApEinfo_revcolor="#1d43bd"
                     /ApEinfo_graphicformat="arrow_data {{0 1 2 0 0 -1} {} 0}
                     width 5 offset 0"
     terminator      complement(1153..1189)
                     /label=soxR terminator
                     /ApEinfo_fwdcolor="#9d1b1c"
                     /ApEinfo_revcolor="#9d1b1c"
                     /ApEinfo_graphicformat="arrow_data {{0 1 2 0 0 -1} {} 0}
                     width 5 offset 0"
     protein_bind    259..282
                     /label=lac operator
                     /ApEinfo_fwdcolor="#ffc526"
                     /ApEinfo_revcolor="#ffc526"
                     /ApEinfo_graphicformat="arrow_data {{0 1 2 0 0 -1} {} 0}
                     width 5 offset 0"
ORIGIN
        1 ggtcacagct tgtctgtaag cggatgccgg gagcagacaa gcccgtcagg gcgcgtcagc
       61 gggtgttggc gggtgtcggg gctggcttaa ggatccagtc aaaagcctcc ggtcggaggc
      121 ttttgactag cacctcggta ccaaattcca gaaaagaggc ctcccgaaag gggggccttt
      181 tttcgttttg gtccactagt agtctttgca ttaggcaccc caggctttac actttatgct
      241 tccggctcgt atgttgtgtg gaattgtgag cggataacaa tttcacacct taagattaac
      301 tcacacagga gatatcatat gGTGTCCAAA GGGGAAGAGG ACAATATGGC ATCGTTGCCA
      361 GCTACGCATG AACTGCACAT CTTCGGCTCG ATTAACGGTG TCGATTTCGA TATGGTCGGC
      421 CAGGGTACGG GGAATCCTAA CGACGGTTAT GAGGAGCTGA ACCTCAAATC GACGAAGGGG
      481 GATCTCCAGT TTAGCCCCTG GATTTTGGTC CCACATATTG GTTACGGCTT TCATCAGTAC
      541 CTCCCGTATC CGGACGGTAT GAGCCCTTTT CAAGCTGCTA TGGTGGACGG TAGCGGTTAC
      601 CAAGTCCACC GGACCATGCA GTTTGAGGAT GGGGCATCGC TGACGGTCAA CTACCGTTAT
      661 ACCTACGAAG GTAGCCATAT TAAGGGCGAA GCTCAAGTGA AGGGTACCGG CTTTCCGGCG
      721 GACGGTCCGG TGATGACGAA CTCCCTCACC GCCGCCGATT GGTGTCGTAG CAAGAAAACC
      781 TATCCGAATG ACAAAACCAT CATCTCGACG TTTAAGTGGA GCTATACGAC GGGTAATGGC
      841 AAGCGCTACC GTTCGACGGC ACGTACCACC TACACGTTTG CAAAGCCTAT GGCTGCAAAT
      901 TACCTCAAGA ATCAACCTAT GTATGTGTTC CGGAAAACGG AACTCAAACA TAGCAAAACG
      961 GAACTGAACT TCAAAGAGTG GCAGAAAGCT TTCACGGATG TCATGGGTAT GGACGAACTC
     1021 TATAAATAAt ctagagacga acaataaggc ctccctaacg gggggccttt tttattgata
     1081 acaaaagtcg tggtttgtct ggtcaaccac cgcggtctca gtggtgtacg gtacaaaccc
     1141 cgacgcggcc gcaaaacaaa ctaaagcgcc cttgtggcgc tttagttttG CTAGCgcctg
     1201 gggtgcctaa tgagtgagct aactcacatt aattgcgttg cgctcactgc ccgctttcca
     1261 gtcgggaaac ctgtcgtgcc agctgcatta atgaatcggc caacgcgcgg ggagaggcgg
     1321 tttgcgtatt gggcgctctt ccgcttcctc gctcactgac tcgctgcgct cggtcgttcg
     1381 gctgcggcga gcggtatcag ctcactcaaa ggcggtaata cggttatcca cagaatcagg
     1441 ggataacgca ggaaagaaca tgtgagcaaa aggccagcaa aaggccagga accgtaaaaa
     1501 ggccgcgttg ctggcgtttt tccataggct ccgcccccct gacgagcatc acaaaaatcg
     1561 acgctcaagt cagaggtggc gaaacccgac aggactataa agataccagg cgtttccccc
     1621 tggaagctcc ctcgtgcgct ctcctgttcc gaccctgccg cttaccggat acctgtccgc
     1681 ctttctccct tcgggaagcg tggcgctttc tcatagctca cgctgtaggt atctcagttc
     1741 ggtgtaggtc gttcgctcca agctgggctg tgtgcacgaa ccccccgttc agcccgaccg
     1801 ctgcgcctta tccggtaact atcgtcttga gtccaacccg gtaagacacg acttatcgcc
     1861 actggcagca gccactggta acaggattag cagagcgagg tatgtaggcg gtgctacaga
     1921 gttcttgaag tggtggccta actacggcta cactagaaga acagtatttg gtatctgcgc
     1981 tctgctgaag ccagttacct tcggaaaaag agttggtagc tcttgatccg gcaaacaaac
     2041 caccgctggt agcggtggtt tttttgtttg caagcagcag attacgcgca gaaaaaaagg
     2101 atctcaagaa gatcctttga tcttttctac ggggtctgac gctcagtgga acgaaaactc
     2161 acgttaaggg attttggtca tgagattatc aaaaaggatc ttcacctaga tccttttaaa
     2221 ttaaaaatga agttttaaat caagcccaat ctgaataatg ttacaaccaa ttaaccaatt
     2281 ctgattagaa aaactcatcg agcatcaaat gaaactgcaa tttattcata tcaggattat
     2341 caataccata tttttgaaaa agccgtttct gtaatgaagg agaaaactca ccgaggcagt
     2401 tccataggat ggcaagatcc tggtatcggt ctgcgattcc gactcgtcca acatcaatac
     2461 aacctattaa tttcccctcg tcaaaaataa ggttatcaag tgagaaatca ccatgagtga
     2521 cgactgaatc cggtgagaat ggcaaaagtt tatgcatttc tttccagact tgttcaacag
     2581 gccagccatt acgctcgtca tcaaaatcac tcgcatcaac caaaccgtta ttcattcgtg
     2641 attgcgcctg agcgagacga aatacgcgat cgctgttaaa aggacaatta caaacaggaa
     2701 tcgaatgcaa ccggcgcagg aacactgcca gcgcatcaac aatattttca cctgaatcag
     2761 gatattcttc taatacctgg aatgctgttt ttccggggat cgcagtggtg agtaaccatg
     2821 catcatcagg agtacggata aaatgcttga tggtcggaag aggcataaat tccgtcagcc
     2881 agtttagtct gaccatctca tctgtaacat cattggcaac gctacctttg ccatgtttca
     2941 gaaacaactc tggcgcatcg ggcttcccat acaagcgata gattgtcgca cctgattgcc
     3001 cgacattatc gcgagcccat ttatacccat ataaatcagc atccatgttg gaatttaatc
     3061 gcggcctcga cgtttcccgt tgaatatggc tcataacacc ccttgtatta ctgtttatgt
     3121 aagcagacag ttttattgtt catgatgata tatttttatc ttgtgcaatg taacatcaga
     3181 gattttgaga cacgggccag agctgcatcg cgcgtttcgg tgatgacggt gaaaacctct
     3241 gacacatgca gctcccggag ac   
//
