# Supplementary material for: Development of a high efficiency integration system and promoter library for rapid modification of Pseudomonas putida KT2440
Source: Metab Eng Commun. 2017 Apr 15;5:1–8. doi: 10.1016/j.meteno.2017.04.001 (PMC5699527; doi:10.1016/j.meteno.2017.04.001)
Supplement: Supplementary file 1 — Supplementary material [file mmc1.zip › pJE958.gb]

LOCUS       pJE958___pJE955_        3268 bp ds-DNA     circular     04-NOV-2016
DEFINITION  .
ACCESSION   
VERSION     
SOURCE      .
  ORGANISM  .
COMMENT     
COMMENT     ApEinfo:methylated:1
FEATURES             Location/Qualifiers
     terminator      134..194
                     /locus_tag=""
                     /product=""
                     /label=L3S2P21
                     /ApEinfo_fwdcolor="#9d1b1c"
                     /ApEinfo_revcolor="#9d1b1c"
                     /ApEinfo_graphicformat="arrow_data {{0 1 2 0 0 -1} {} 0}
                     width 5 offset 0"
     misc_feature    complement(1510..2124)
                     /locus_tag=""
                     /note="rep; color: #66cc99; direction: LEFT"
                     /product=""
                     /label=rep(pMB1)
                     /ApEinfo_fwdcolor="#ff0004"
                     /ApEinfo_revcolor="#ff0004"
                     /ApEinfo_graphicformat="arrow_data {{0 1 2 0 0 -1} {} 0}
                     width 5 offset 0"
     CDS             complement(2291..3100)
                     /locus_tag=""
                     /product=""
                     /translation="MSHIQRETSRPRLNSNMDADLYGYKWARDNVGQSGATIYRLYGK
                     PDAPELFLKHGKGSVANDVTDEMVRLNWLTEFMPLPTIKHFIRTPDDAWLLTTAIPGK
                     TAFQVLEEYPDSGENIVDALAVFLRRLHSIPVCNCPFNSDRVFRLAQAQSRMNNGLVD
                     ASDFDDERNGWPVEQVWKEMHKLLPFSPDSVVTHGDFSLDNLIFDEGKLIGCIDVGRV
                     GIADRYQDLAILWNCLGEFSPSLQKRLFQKYGIDNPDMNKLQFHLMLDEFF"
                     /label=kanamycin_resistance2 Selectable marker|CDS
                     /ApEinfo_fwdcolor="#e7e8ff"
                     /ApEinfo_revcolor="#e7e8ff"
                     /ApEinfo_graphicformat="arrow_data {{0 1 2 0 0 -1} {} 0}
                     width 5 offset 0"
     terminator      1042..1092
                     /locus_tag=""
                     /note="Terminator (synthetic)"
                     /product=""
                     /label=L3S1P13
                     /ApEinfo_fwdcolor="#9d1b1c"
                     /ApEinfo_revcolor="#9d1b1c"
                     /ApEinfo_graphicformat="arrow_data {{0 1 2 0 0 -1} {} 0}
                     width 5 offset 0"
     rep_origin      complement(1510..2129)
                     /locus_tag=""
                     /product=""
                     /label=pBR322_replication_origin Replication origin|rep_or
                     igin
                     /ApEinfo_fwdcolor="#999999"
                     /ApEinfo_revcolor="#999999"
                     /ApEinfo_graphicformat="arrow_data {{0 1 2 0 0 -1} {} 0}
                     width 5 offset 0"
     regulatory      1159..1195
                     /regulatory_class="terminator"
                     /note="SoxR terminator"
                     /label=SoxR terminator
                     /ApEinfo_fwdcolor="#ff4649"
                     /ApEinfo_revcolor="#ff4649"
                     /ApEinfo_graphicformat="arrow_data {{0 1 2 0 0 -1} {} 0}
                     width 5 offset 0"
     regulatory      97..128
                     /regulatory_class="terminator"
                     /note="TonB terminator"
                     /label=TonB terminator
                     /ApEinfo_fwdcolor="#ff4649"
                     /ApEinfo_revcolor="#ff4649"
                     /ApEinfo_graphicformat="arrow_data {{0 1 2 0 0 -1} {} 0}
                     width 5 offset 0"
     CDS             325..1035
                     /label=mNeonGreen (Ppu optimized)
                     /ApEinfo_fwdcolor="#ffd1b6"
                     /ApEinfo_revcolor="#ffd1b6"
                     /ApEinfo_graphicformat="arrow_data {{0 1 2 0 0 -1} {} 0}
                     width 5 offset 0"
     rep_origin      complement(1507..2189)
                     /label=ColE1 origin
                     /ApEinfo_fwdcolor="gray50"
                     /ApEinfo_revcolor="gray50"
                     /ApEinfo_graphicformat="arrow_data {{0 1 2 0 0 -1} {} 0}
                     width 5 offset 0"
     CDS             complement(2294..3100)
                     /label=KanR
                     /ApEinfo_fwdcolor="yellow"
                     /ApEinfo_revcolor="yellow"
                     /ApEinfo_graphicformat="arrow_data {{0 1 2 0 0 -1} {} 0}
                     width 5 offset 0"
     terminator      complement(1159..1195)
                     /label=soxR terminator
                     /ApEinfo_fwdcolor="#9d1b1c"
                     /ApEinfo_revcolor="#9d1b1c"
                     /ApEinfo_graphicformat="arrow_data {{0 1 2 0 0 -1} {} 0}
                     width 5 offset 0"
     misc_recomb     1093..1150
                     /locus_tag=""
                     /product=""
                     /label=BxB1 attP|misc_recomb
                     /ApEinfo_fwdcolor="#06ff00"
                     /ApEinfo_revcolor="#06ff00"
                     /ApEinfo_graphicformat="arrow_data {{0 1 2 0 0 -1} {} 0}
                     width 5 offset 0"
     misc_feature    88..89
                     /label=removed AflII site
                     /ApEinfo_fwdcolor="cyan"
                     /ApEinfo_revcolor="cyan"
                     /ApEinfo_graphicformat="arrow_data {{0 1 2 0 0 -1} {} 0}
                     width 5 offset 0"
     promoter        206..293
                     /label=JE111111 promoter
                     /ApEinfo_fwdcolor="#346ee0"
                     /ApEinfo_revcolor="#1d43bd"
                     /ApEinfo_graphicformat="arrow_data {{0 1 2 0 0 -1} {} 0}
                     width 5 offset 0"
ORIGIN
        1 ggtcacagct tgtctgtaag cggatgccgg gagcagacaa gcccgtcagg gcgcgtcagc
       61 gggtgttggc gggtgtcggg gctggctgga ggatccagtc aaaagcctcc ggtcggaggc
      121 ttttgactag cacctcggta ccaaattcca gaaaagaggc ctcccgaaag gggggccttt
      181 tttcgttttg gtccactagt agtctCTATG GAGGTCAGGT ATGATTACTA TTGACAATTA
      241 ATCATCGGCT CGTATAATGT GATCAGACCT GGAATTGTGA GCGGATAACA ATTcttaaga
      301 ttaactcaca cAGGAGGGta tcatatgGTG TCCAAAGGGG AAGAGGACAA TATGGCATCG
      361 TTGCCAGCTA CGCATGAACT GCACATCTTC GGCTCGATTA ACGGTGTCGA TTTCGATATG
      421 GTCGGCCAGG GTACGGGGAA TCCTAACGAC GGTTATGAGG AGCTGAACCT CAAATCGACG
      481 AAGGGGGATC TCCAGTTTAG CCCCTGGATT TTGGTCCCAC ATATTGGTTA CGGCTTTCAT
      541 CAGTACCTCC CGTATCCGGA CGGTATGAGC CCTTTTCAAG CTGCTATGGT GGACGGTAGC
      601 GGTTACCAAG TCCACCGGAC CATGCAGTTT GAGGATGGGG CATCGCTGAC GGTCAACTAC
      661 CGTTATACCT ACGAAGGTAG CCATATTAAG GGCGAAGCTC AAGTGAAGGG TACCGGCTTT
      721 CCGGCGGACG GTCCGGTGAT GACGAACTCC CTCACCGCCG CCGATTGGTG TCGTAGCAAG
      781 AAAACCTATC CGAATGACAA AACCATCATC TCGACGTTTA AGTGGAGCTA TACGACGGGT
      841 AATGGCAAGC GCTACCGTTC GACGGCACGT ACCACCTACA CGTTTGCAAA GCCTATGGCT
      901 GCAAATTACC TCAAGAATCA ACCTATGTAT GTGTTCCGGA AAACGGAACT CAAACATAGC
      961 AAAACGGAAC TGAACTTCAA AGAGTGGCAG AAAGCTTTCA CGGATGTCAT GGGTATGGAC
     1021 GAACTCTATA AATAAtctag agacgaacaa taaggcctcc ctaacggggg gcctttttta
     1081 ttgataacaa aagtcgtggt ttgtctggtc aaccaccgcg gtctcagtgg tgtacggtac
     1141 aaaccccgac gcggccgcaa aacaaactaa agcgcccttg tggcgcttta gttttGCTAG
     1201 Cgcctggggt gcctaatgag tgagctaact cacattaatt gcgttgcgct cactgcccgc
     1261 tttccagtcg ggaaacctgt cgtgccagct gcattaatga atcggccaac gcgcggggag
     1321 aggcggtttg cgtattgggc gctcttccgc ttcctcgctc actgactcgc tgcgctcggt
     1381 cgttcggctg cggcgagcgg tatcagctca ctcaaaggcg gtaatacggt tatccacaga
     1441 atcaggggat aacgcaggaa agaacatgtg agcaaaaggc cagcaaaagg ccaggaaccg
     1501 taaaaaggcc gcgttgctgg cgtttttcca taggctccgc ccccctgacg agcatcacaa
     1561 aaatcgacgc tcaagtcaga ggtggcgaaa cccgacagga ctataaagat accaggcgtt
     1621 tccccctgga agctccctcg tgcgctctcc tgttccgacc ctgccgctta ccggatacct
     1681 gtccgccttt ctcccttcgg gaagcgtggc gctttctcat agctcacgct gtaggtatct
     1741 cagttcggtg taggtcgttc gctccaagct gggctgtgtg cacgaacccc ccgttcagcc
     1801 cgaccgctgc gccttatccg gtaactatcg tcttgagtcc aacccggtaa gacacgactt
     1861 atcgccactg gcagcagcca ctggtaacag gattagcaga gcgaggtatg taggcggtgc
     1921 tacagagttc ttgaagtggt ggcctaacta cggctacact agaagaacag tatttggtat
     1981 ctgcgctctg ctgaagccag ttaccttcgg aaaaagagtt ggtagctctt gatccggcaa
     2041 acaaaccacc gctggtagcg gtggtttttt tgtttgcaag cagcagatta cgcgcagaaa
     2101 aaaaggatct caagaagatc ctttgatctt ttctacgggg tctgacgctc agtggaacga
     2161 aaactcacgt taagggattt tggtcatgag attatcaaaa aggatcttca cctagatcct
     2221 tttaaattaa aaatgaagtt ttaaatcaag cccaatctga ataatgttac aaccaattaa
     2281 ccaattctga ttagaaaaac tcatcgagca tcaaatgaaa ctgcaattta ttcatatcag
     2341 gattatcaat accatatttt tgaaaaagcc gtttctgtaa tgaaggagaa aactcaccga
     2401 ggcagttcca taggatggca agatcctggt atcggtctgc gattccgact cgtccaacat
     2461 caatacaacc tattaatttc ccctcgtcaa aaataaggtt atcaagtgag aaatcaccat
     2521 gagtgacgac tgaatccggt gagaatggca aaagtttatg catttctttc cagacttgtt
     2581 caacaggcca gccattacgc tcgtcatcaa aatcactcgc atcaaccaaa ccgttattca
     2641 ttcgtgattg cgcctgagcg agacgaaata cgcgatcgct gttaaaagga caattacaaa
     2701 caggaatcga atgcaaccgg cgcaggaaca ctgccagcgc atcaacaata ttttcacctg
     2761 aatcaggata ttcttctaat acctggaatg ctgtttttcc ggggatcgca gtggtgagta
     2821 accatgcatc atcaggagta cggataaaat gcttgatggt cggaagaggc ataaattccg
     2881 tcagccagtt tagtctgacc atctcatctg taacatcatt ggcaacgcta cctttgccat
     2941 gtttcagaaa caactctggc gcatcgggct tcccatacaa gcgatagatt gtcgcacctg
     3001 attgcccgac attatcgcga gcccatttat acccatataa atcagcatcc atgttggaat
     3061 ttaatcgcgg cctcgacgtt tcccgttgaa tatggctcat aacacccctt gtattactgt
     3121 ttatgtaagc agacagtttt attgttcatg atgatatatt tttatcttgt gcaatgtaac
     3181 atcagagatt ttgagacacg ggccagagct gcatcgcgcg tttcggtgat gacggtgaaa
     3241 acctctgaca catgcagctc ccggagac   
//
