# Supplementary material for: Development of a high efficiency integration system and promoter library for rapid modification of Pseudomonas putida KT2440
Source: Metab Eng Commun. 2017 Apr 15;5:1–8. doi: 10.1016/j.meteno.2017.04.001 (PMC5699527; doi:10.1016/j.meteno.2017.04.001)
Supplement: Supplementary file 1 — Supplementary material [file mmc1.zip › pPolyAttP.gb]

LOCUS       pPoly_attP2_pUC5        3418 bp ds-DNA     circular     04-NOV-2016
DEFINITION  pPoly-attP2_pUC57-Kan_781704-9 .
ACCESSION   
SOURCE      
  ORGANISM  
COMMENT     This file was created using Genome Compiler.
COMMENT     ApEinfo:methylated:1
FEATURES             Location/Qualifiers
     promoter        complement(1232..1261)
                     /locus_tag=""
                     /product=""
                     /label=lac_promoter Promoter|promoter
                     /ApEinfo_fwdcolor="#346ee0"
                     /ApEinfo_revcolor="#1d43bd"
                     /ApEinfo_graphicformat="arrow_data {{0 1 2 0 0 -1} {} 0}
                     width 5 offset 0"
     misc_feature    complement(1570..2184)
                     /locus_tag=""
                     /note="rep; color: #66cc99; direction: LEFT"
                     /product=""
                     /label=rep(pMB1)
                     /ApEinfo_fwdcolor="#ff0004"
                     /ApEinfo_revcolor="#ff0004"
                     /ApEinfo_graphicformat="arrow_data {{0 1 2 0 0 -1} {} 0}
                     width 5 offset 0"
     CDS             complement(2351..3160)
                     /locus_tag=""
                     /product=""
                     /translation="MSHIQRETSRPRLNSNMDADLYGYKWARDNVGQSGATIYRLYGK
                     PDAPELFLKHGKGSVANDVTDEMVRLNWLTEFMPLPTIKHFIRTPDDAWLLTTAIPGK
                     TAFQVLEEYPDSGENIVDALAVFLRRLHSIPVCNCPFNSDRVFRLAQAQSRMNNGLVD
                     ASDFDDERNGWPVEQVWKEMHKLLPFSPDSVVTHGDFSLDNLIFDEGKLIGCIDVGRV
                     GIADRYQDLAILWNCLGEFSPSLQKRLFQKYGIDNPDMNKLQFHLMLDEFF"
                     /label=kanamycin_resistance2 Selectable marker|CDS
                     /ApEinfo_fwdcolor="#e7e8ff"
                     /ApEinfo_revcolor="#e7e8ff"
                     /ApEinfo_graphicformat="arrow_data {{0 1 2 0 0 -1} {} 0}
                     width 5 offset 0"
     rep_origin      complement(1570..2189)
                     /locus_tag=""
                     /product=""
                     /label=pBR322_replication_origin Replication origin|rep_or
                     igin
                     /ApEinfo_fwdcolor="#999999"
                     /ApEinfo_revcolor="#999999"
                     /ApEinfo_graphicformat="arrow_data {{0 1 2 0 0 -1} {} 0}
                     width 5 offset 0"
     CDS             complement(94..253)
                     /locus_tag=""
                     /product=""
                     /translation="FSGRRFTTSLGKPWRYPT*SPCSTSPFRQLA**RRGPHRSPFPT
                     VAQPEWRM"
                     /label=lacZ_alpha_fragment Reporter gene|CDS
                     /ApEinfo_fwdcolor="#e7e8ff"
                     /ApEinfo_revcolor="#e7e8ff"
                     /ApEinfo_graphicformat="arrow_data {{0 1 2 0 0 -1} {} 0}
                     width 5 offset 0"
     misc_recomb     295..357
                     /locus_tag=""
                     /product=""
                     /label=phiBT1 attP|misc_recomb
                     /ApEinfo_fwdcolor="#8080ff"
                     /ApEinfo_revcolor="#6d8ef2"
                     /ApEinfo_graphicformat="arrow_data {{0 1 2 0 0 -1} {} 0}
                     width 5 offset 0"
     misc_recomb     358..426
                     /locus_tag=""
                     /product=""
                     /label=RV attP|misc_recomb
                     /ApEinfo_fwdcolor="#07e500"
                     /ApEinfo_revcolor="#07e500"
                     /ApEinfo_graphicformat="arrow_data {{0 1 2 0 0 -1} {} 0}
                     width 5 offset 0"
     misc_recomb     427..493
                     /locus_tag=""
                     /product=""
                     /label=TG1 attP
                     /ApEinfo_fwdcolor="#8080ff"
                     /ApEinfo_revcolor="#6d8ef2"
                     /ApEinfo_graphicformat="arrow_data {{0 1 2 0 0 -1} {} 0}
                     width 5 offset 0"
     misc_recomb     494..550
                     /locus_tag=""
                     /product=""
                     /label=A118 attP|misc_recomb
                     /ApEinfo_fwdcolor="#ff93ef"
                     /ApEinfo_revcolor="#ff2efd"
                     /ApEinfo_graphicformat="arrow_data {{0 1 2 0 0 -1} {} 0}
                     width 5 offset 0"
     misc_recomb     551..608
                     /locus_tag=""
                     /product=""
                     /label=BxB1 attP|misc_recomb
                     /ApEinfo_fwdcolor="#06ff00"
                     /ApEinfo_revcolor="#06ff00"
                     /ApEinfo_graphicformat="arrow_data {{0 1 2 0 0 -1} {} 0}
                     width 5 offset 0"
     misc_recomb     609..680
                     /locus_tag=""
                     /product=""
                     /label=PhiC1 attP|misc_recomb
                     /ApEinfo_fwdcolor="#ff2efd"
                     /ApEinfo_revcolor="#ff93ef"
                     /ApEinfo_graphicformat="arrow_data {{0 1 2 0 0 -1} {} 0}
                     width 5 offset 0"
     misc_recomb     681..746
                     /locus_tag=""
                     /product=""
                     /label=TP901-1 attP|misc_recomb
                     /ApEinfo_fwdcolor="#8080ff"
                     /ApEinfo_revcolor="#6d8ef2"
                     /ApEinfo_graphicformat="arrow_data {{0 1 2 0 0 -1} {} 0}
                     width 5 offset 0"
     misc_recomb     747..798
                     /locus_tag=""
                     /product=""
                     /label=phi370 attP|misc_recomb
                     /ApEinfo_fwdcolor="#ff93ef"
                     /ApEinfo_revcolor="#ff2efd"
                     /ApEinfo_graphicformat="arrow_data {{0 1 2 0 0 -1} {} 0}
                     width 5 offset 0"
     misc_recomb     799..918
                     /locus_tag=""
                     /product=""
                     /label=PhiMR11 attP|misc_recomb
                     /ApEinfo_fwdcolor="#8080ff"
                     /ApEinfo_revcolor="#6d8ef2"
                     /ApEinfo_graphicformat="arrow_data {{0 1 2 0 0 -1} {} 0}
                     width 5 offset 0"
     misc_recomb     919..986
                     /locus_tag=""
                     /product=""
                     /label=WBeta attP
                     /ApEinfo_fwdcolor="#ff2efd"
                     /ApEinfo_revcolor="#ff93ef"
                     /ApEinfo_graphicformat="arrow_data {{0 1 2 0 0 -1} {} 0}
                     width 5 offset 0"
     misc_recomb     987..1056
                     /locus_tag=""
                     /product=""
                     /label=R4 attP|misc_recomb
                     /ApEinfo_fwdcolor="#8080ff"
                     /ApEinfo_revcolor="#6d8ef2"
                     /ApEinfo_graphicformat="arrow_data {{0 1 2 0 0 -1} {} 0}
                     width 5 offset 0"
     misc_recomb     1057..1117
                     /locus_tag=""
                     /product=""
                     /label=BL3 attP|misc_recomb
                     /ApEinfo_fwdcolor="#ff93ef"
                     /ApEinfo_revcolor="#ff2efd"
                     /ApEinfo_graphicformat="arrow_data {{0 1 2 0 0 -1} {} 0}
                     width 5 offset 0"
ORIGIN
        1 ctatgcggca tcagagcaga ttgtactgag agtgcaccat atgcggtgtg aaataccgca
       61 cagatgcgta aggagaaaat accgcatcag gcgccattcg ccattcaggc tgcgcaactg
      121 ttgggaaggg cgatcggtgc gggcctcttc gctattacgc cagctggcga aagggggatg
      181 tgctgcaagg cgattaagtt gggtaacgcc agggttttcc cagtcacgac gttgtaaaac
      241 gacggccaga gaattcgagc tcggtacctc gcgaatacat ctagatgcgg ccgcggtgct
      301 gggttgttgt ctctggacag tgatccatgg gaaactactc agcaccacca atgttccgca
      361 caggtgtagt gtatctcaca ggtccacggt tggccgtgga ctgctgaaga acattccacg
      421 ccaggatcaa ccccgttcca gcccaacagt gttagtcttt gctcttaccc agttgggcgg
      481 gatagcctgc ccgttgttta gttcctcgtt ttctctcgtt ggaagaagaa gaaacgagaa
      541 actaaaatta gtcgtggttt gtctggtcaa ccaccgcggt ctcagtggtg tacggtacaa
      601 accccgacat taaatataaa ttttagtaca tagtgttata tacactaata aacaaaatca
      661 tatacctaaa atattacatt tccaactcgc ttaattgcga gtttttattt cgtttatttc
      721 aattaaggta actaaaaaac tccttttaaa aaaatacagc gtttttcatg tacaactata
      781 ctagttgtag tgcctaaaca aaataaaaaa cattgatttt tattaacttc ttttgtgcgg
      841 aactacgaac agttcattaa tacgaagtgt acaaacttcc atacaaaaat aaccacgaca
      901 attaagacgt ggtttctata gttttaaagt tggttattag ttactgtgat atttatcacg
      961 gtacccaata accaatgaat atttgaaggc atgttcccca aagcgatacc acttgaagca
     1021 gtggtactgc ttgtgggtac actctgcggg tgatgagaga atactgttga acaatgaaaa
     1081 actaggcatg tagaagttgt ttgtgcacta actttaagcg gccgcatcgg atcccgggcc
     1141 cgtcgactgc agaggcctgc atgcaagctt ggtgtaatca tggtcatagc tgtttcctgt
     1201 gtgaaattgt tatccgctca caattccaca caacatacga gccggaagca taaagtgtaa
     1261 agcctggggt gcctaatgag tgagctaact cacattaatt gcgttgcgct cactgcccgc
     1321 tttccagtcg ggaaacctgt cgtgccagct gcattaatga atcggccaac gcgcggggag
     1381 aggcggtttg cgtattgggc gctcttccgc ttcctcgctc actgactcgc tgcgctcggt
     1441 cgttcggctg cggcgagcgg tatcagctca ctcaaaggcg gtaatacggt tatccacaga
     1501 atcaggggat aacgcaggaa agaacatgtg agcaaaaggc cagcaaaagg ccaggaaccg
     1561 taaaaaggcc gcgttgctgg cgtttttcca taggctccgc ccccctgacg agcatcacaa
     1621 aaatcgacgc tcaagtcaga ggtggcgaaa cccgacagga ctataaagat accaggcgtt
     1681 tccccctgga agctccctcg tgcgctctcc tgttccgacc ctgccgctta ccggatacct
     1741 gtccgccttt ctcccttcgg gaagcgtggc gctttctcat agctcacgct gtaggtatct
     1801 cagttcggtg taggtcgttc gctccaagct gggctgtgtg cacgaacccc ccgttcagcc
     1861 cgaccgctgc gccttatccg gtaactatcg tcttgagtcc aacccggtaa gacacgactt
     1921 atcgccactg gcagcagcca ctggtaacag gattagcaga gcgaggtatg taggcggtgc
     1981 tacagagttc ttgaagtggt ggcctaacta cggctacact agaagaacag tatttggtat
     2041 ctgcgctctg ctgaagccag ttaccttcgg aaaaagagtt ggtagctctt gatccggcaa
     2101 acaaaccacc gctggtagcg gtggtttttt tgtttgcaag cagcagatta cgcgcagaaa
     2161 aaaaggatct caagaagatc ctttgatctt ttctacgggg tctgacgctc agtggaacga
     2221 aaactcacgt taagggattt tggtcatgag attatcaaaa aggatcttca cctagatcct
     2281 tttaaattaa aaatgaagtt ttaaatcaag cccaatctga ataatgttac aaccaattaa
     2341 ccaattctga ttagaaaaac tcatcgagca tcaaatgaaa ctgcaattta ttcatatcag
     2401 gattatcaat accatatttt tgaaaaagcc gtttctgtaa tgaaggagaa aactcaccga
     2461 ggcagttcca taggatggca agatcctggt atcggtctgc gattccgact cgtccaacat
     2521 caatacaacc tattaatttc ccctcgtcaa aaataaggtt atcaagtgag aaatcaccat
     2581 gagtgacgac tgaatccggt gagaatggca aaagtttatg catttctttc cagacttgtt
     2641 caacaggcca gccattacgc tcgtcatcaa aatcactcgc atcaaccaaa ccgttattca
     2701 ttcgtgattg cgcctgagcg agacgaaata cgcgatcgct gttaaaagga caattacaaa
     2761 caggaatcga atgcaaccgg cgcaggaaca ctgccagcgc atcaacaata ttttcacctg
     2821 aatcaggata ttcttctaat acctggaatg ctgtttttcc ggggatcgca gtggtgagta
     2881 accatgcatc atcaggagta cggataaaat gcttgatggt cggaagaggc ataaattccg
     2941 tcagccagtt tagtctgacc atctcatctg taacatcatt ggcaacgcta cctttgccat
     3001 gtttcagaaa caactctggc gcatcgggct tcccatacaa gcgatagatt gtcgcacctg
     3061 attgcccgac attatcgcga gcccatttat acccatataa atcagcatcc atgttggaat
     3121 ttaatcgcgg cctcgacgtt tcccgttgaa tatggctcat aacacccctt gtattactgt
     3181 ttatgtaagc agacagtttt attgttcatg atgatatatt tttatcttgt gcaatgtaac
     3241 atcagagatt ttgagacacg ggccagagct gcatcgcgcg tttcggtgat gacggtgaaa
     3301 acctctgaca catgcagctc ccggagacgg tcacagcttg tctgtaagcg gatgccggga
     3361 gcagacaagc ccgtcagggc gcgtcagcgg gtgttggcgg gtgtcggggc tggcttaa
//
