# Supplementary material for: Development of a high efficiency integration system and promoter library for rapid modification of Pseudomonas putida KT2440
Source: Metab Eng Commun. 2017 Apr 15;5:1–8. doi: 10.1016/j.meteno.2017.04.001 (PMC5699527; doi:10.1016/j.meteno.2017.04.001)
Supplement: Supplementary file 1 — Supplementary material [file mmc1.zip › pΓêå0545.gb]

LOCUS       p0545_DEL_pK18mo        7715 bp ds-DNA     linear       04-NOV-2016
DEFINITION  p0545-DEL_pK18mobsacB 
ACCESSION   
SOURCE      
  ORGANISM  
COMMENT     This file was created using Genome Compiler.
COMMENT     
COMMENT     ApEinfo:methylated:1
FEATURES             Location/Qualifiers
     misc_feature    149..167
                     /locus_tag=""
                     /product=""
                     /label=P2
                     /ApEinfo_fwdcolor="#ffd1b6"
                     /ApEinfo_revcolor="#ffd1b6"
                     /ApEinfo_graphicformat="arrow_data {{0 1 2 0 0 -1} {} 0}
                     width 5 offset 0"
     gene            526..1320
                     /gene="nptII"
                     /locus_tag=""
                     /label=nptII
                     /ApEinfo_fwdcolor="#e7e8ff"
                     /ApEinfo_revcolor="#e7e8ff"
                     /ApEinfo_graphicformat="arrow_data {{0 1 2 0 0 -1} {} 0}
                     width 5 offset 0"
     gene            1812..3233
                     /gene="sacB"
                     /locus_tag=""
                     /label=sacB
                     /ApEinfo_fwdcolor="#e7e8ff"
                     /ApEinfo_revcolor="#e7e8ff"
                     /ApEinfo_graphicformat="arrow_data {{0 1 2 0 0 -1} {} 0}
                     width 5 offset 0"
     oriT            3634..3703
                     /locus_tag=""
                     /note="RP4 oriT"
                     /product=""
                     /label=RP4\oriT
                     /ApEinfo_fwdcolor="pink"
                     /ApEinfo_revcolor="pink"
                     /ApEinfo_graphicformat="arrow_data {{0 1 2 0 0 -1} {} 0}
                     width 5 offset 0"
     rep_origin      4665..5259
                     /locus_tag=""
                     /note="pMB1 replication origin"
                     /product=""
                     /label=pMB1\replication\origin
                     /ApEinfo_fwdcolor="#999999"
                     /ApEinfo_revcolor="#999999"
                     /ApEinfo_graphicformat="arrow_data {{0 1 2 0 0 -1} {} 0}
                     width 5 offset 0"
     promoter        5560..5639
                     /locus_tag=""
                     /product=""
                     /label=lac\promoter
                     /ApEinfo_fwdcolor="#346ee0"
                     /ApEinfo_revcolor="#1d43bd"
                     /ApEinfo_graphicformat="arrow_data {{0 1 2 0 0 -1} {} 0}
                     width 5 offset 0"
     misc_feature    5716..6715
                     /locus_tag=""
                     /product=""
                     /label=PP_0545_UP
                     /ApEinfo_fwdcolor="#ffd1b6"
                     /ApEinfo_revcolor="#ffd1b6"
                     /ApEinfo_graphicformat="arrow_data {{0 1 2 0 0 -1} {} 0}
                     width 5 offset 0"
     misc_feature    6716..7715
                     /locus_tag=""
                     /product=""
                     /label=PP_0545_DOWN
                     /ApEinfo_fwdcolor="#ffd1b6"
                     /ApEinfo_revcolor="#ffd1b6"
                     /ApEinfo_graphicformat="arrow_data {{0 1 2 0 0 -1} {} 0}
                     width 5 offset 0"
ORIGIN
        1 tggcactggc cgtcgtttta caacgtcgtg actgggaaaa ccctggcgtt acccaactta
       61 atcgccttgc agcacatccc cctttcgcca gctggcgtaa tagcgaagag gcccgcaccg
      121 atcgcccttc ccaacagttg cgcagcctga atggcgaatg gcgataagct agcttcacgc
      181 tgccgcaagc actcagggcg caagggctgc taaaggaagc ggaacacgta gaaagccagt
      241 ccgcagaaac ggtgctgacc ccggatgaat gtcagctact gggctatctg gacaagggaa
      301 aacgcaagcg caaagagaaa gcaggtagct tgcagtgggc ttacatggcg atagctagac
      361 tgggcggttt tatggacagc aagcgaaccg gaattgccag ctggggcgcc ctctggtaag
      421 gttgggaagc cctgcaaagt aaactggatg gctttcttgc cgccaaggat ctgatggcgc
      481 aggggatcaa gatctgatca agagacagga tgaggatcgt ttcgcatgat tgaacaagat
      541 ggattgcacg caggttctcc ggccgcttgg gtggagaggc tattcggcta tgactgggca
      601 caacagacaa tcggctgctc tgatgccgcc gtgttccggc tgtcagcgca ggggcgcccg
      661 gttctttttg tcaagaccga cctgtccggt gccctgaatg aactccaaga cgaggcagcg
      721 cggctatcgt ggctggccac gacgggcgtt ccttgcgcag ctgtgctcga cgttgtcact
      781 gaagcgggaa gggactggct gctattgggc gaagtgccgg ggcaggatct cctgtcatct
      841 caccttgctc ctgccgagaa agtatccatc atggctgatg caatgcggcg gctgcatacg
      901 cttgatccgg ctacctgccc attcgaccac caagcgaaac atcgcatcga gcgagcacgt
      961 actcggatgg aagccggtct tgtcgatcag gatgatctgg acgaagagca tcaggggctc
     1021 gcgccagccg aactgttcgc caggctcaag gcgcggatgc ccgacggcga ggatctcgtc
     1081 gtgacccatg gcgatgcctg cttgccgaat atcatggtgg aaaatggccg cttttctgga
     1141 ttcatcgact gtggccggct gggtgtggcg gaccgctatc aggacatagc gttggctacc
     1201 cgtgatattg ctgaagagct tggcggcgaa tgggctgacc gcttcctcgt gctttacggt
     1261 atcgccgctc ccgattcgca gcgcatcgcc ttctatcgcc ttcttgacga gttcttctga
     1321 gcgggactct ggggttcgct agaggatcga tcctttttaa cccatcacat atacctgccg
     1381 ttcactatta tttagtgaaa tgagatatta tgatattttc tgaattgtga ttaaaaaggc
     1441 aactttatgc ccatgcaaca gaaactataa aaaatacaga gaatgaaaag aaacagatag
     1501 attttttagt tctttaggcc cgtagtctgc aaatcctttt atgattttct atcaaacaaa
     1561 agaggaaaat agaccagttg caatccaaac gagagtctaa tagaatgagg tcgaaaagta
     1621 aatcgcgcgg gtttgttact gataaagcag gcaagaccta aaatgtgtaa agggcaaagt
     1681 gtatactttg gcgtcacccc ttacatattt taggtctttt tttattgtgc gtaactaact
     1741 tgccatcttc aaacaggagg gctggaagaa gcagaccgct aacacagtac ataaaaaagg
     1801 agacatgaac gatgaacatc aaaaagtttg caaaacaagc aacagtatta acctttacta
     1861 ccgcactgct ggcaggaggc gcaactcaag cgtttgcgaa agaaacgaac caaaagccat
     1921 ataaggaaac atacggcatt tcccatatta cacgccatga tatgctgcaa atccctgaac
     1981 agcaaaaaaa tgaaaaatat caagtttctg aatttgattc gtccacaatt aaaaatatct
     2041 cttctgcaaa aggcctggac gtttgggaca gctggccatt acaaaacgct gacggcactg
     2101 tcgcaaacta tcacggctac cacatcgtct ttgcattagc cggagatcct aaaaatgcgg
     2161 atgacacatc gatttacatg ttctatcaaa aagtcggcga aacttctatt gacagctgga
     2221 aaaacgctgg ccgcgtcttt aaagacagcg acaaattcga tgcaaatgat tctatcctaa
     2281 aagaccaaac acaagaatgg tcaggttcag ccacatttac atctgacgga aaaatccgtt
     2341 tattctacac tgatttctcc ggtaaacatt acggcaaaca aacactgaca actgcacaag
     2401 ttaacgtatc agcatcagac agctctttga acatcaacgg tgtagaggat tataaatcaa
     2461 tctttgacgg tgacggaaaa acgtatcaaa atgtacagca gttcatcgat gaaggcaact
     2521 acagctcagg cgacaaccat acgctgagag atcctcacta cgtagaagat aaaggccaca
     2581 aatacttagt atttgaagca aacactggaa ctgaagatgg ctaccaaggc gaagaatctt
     2641 tatttaacaa agcatactat ggcaaaagca catcattctt ccgtcaagaa agtcaaaaac
     2701 ttctgcaaag cgataaaaaa cgcacggctg agttagcaaa cggcgctctc ggtatgattg
     2761 agctaaacga tgattacaca ctgaaaaaag tgatgaaacc gctgattgca tctaacacag
     2821 taacagatga aattgaacgc gcgaacgtct ttaaaatgaa cggcaaatgg tacctgttca
     2881 ctgactcccg cggatcaaaa atgacgattg acggcattac gtctaacgat atttacatgc
     2941 ttggttatgt ttctaattct ttaactggcc catacaagcc gctgaacaaa actggccttg
     3001 tgttaaaaat ggatcttgat cctaacgatg taacctttac ttactcacac ttcgctgtac
     3061 ctcaagcgaa aggaaacaat gtcgtgatta caagctatat gacaaacaga ggattctacg
     3121 cagacaaaca atcaacgttt gcgccgagct tcctgctgaa catcaaaggc aagaaaacat
     3181 ctgttgtcaa agacagcatc cttgaacaag gacaattaac agttaacaaa taaaaacgca
     3241 aaagaaaatg ccgatgggta ccgagcgaaa tgaccgacca agcgacgccc aacctgccat
     3301 cacgagattt cgattccacc gccgccttct atgaaaggtt gggcttcgga atcgttttcc
     3361 gggacgccct cgcggacgtg ctcatagtcc acgacgcccg tgattttgta gccctggccg
     3421 acggccagca ggtaggccga caggctcatg ccggccgccg ccgccttttc ctcaatcgct
     3481 cttcgttcgt ctggaaggca gtacaccttg ataggtgggc tgcccttcct ggttggcttg
     3541 gtttcatcag ccatccgctt gccctcatct gttacgccgg cggtagccgg ccagcctcgc
     3601 agagcaggat tcccgttgag caccgccagg tgcgaataag ggacagtgaa gaaggaacac
     3661 ccgctcgcgg gtgggcctac ttcacctatc ctgcccggct gacgccgttg gatacaccaa
     3721 ggaaagtcta cacgaaccct ttggcaaaat cctgtatatc gtgcgaaaaa ggatggatat
     3781 accgaaaaaa tcgctataat gaccccgaag cagggttatg cagcggaaaa gcgctgcttc
     3841 cctgctgttt tgtggaatat ctaccgactg gaaacaggca aatgcaggaa attactgaac
     3901 tgaggggaca ggcgagagac gatgccaaag agctcctgaa aatctcgata actcaaaaaa
     3961 tacgcccggt agtgatctta tttcattatg gtgaaagttg gaacctctta cgtgccgatc
     4021 aacgtctcat tttcgccaaa agttggccca gggcttcccg gtatcaacag ggacaccagg
     4081 atttatttat tctgcgaagt gatcttccgt cacaggtatt tattcggcgc aaagtgcgtc
     4141 gggtgatgct gccaacttac tgatttagtg tatgatggtg tttttgaggt gctccagtgg
     4201 cttctgtttc tatcagctcc tgaaaatctc gataactcaa aaaatacgcc cggtagtgat
     4261 cttatttcat tatggtgaaa gttggaacct cttacgtgcc gatcaacgtc tcattttcgc
     4321 caaaagttgg cccagggctt cccggtatca acagggacac caggatttat ttattctgcg
     4381 aagtgatctt ccgtcacagg tatttattcg gcgcaaagtg cgtcgggtga tgctgccaac
     4441 ttactgattt agtgtatgat ggtgtttttg aggtgctcca gtggcttctg tttctatcag
     4501 ggctggatga tcctccagcg cggggatctc atgctggagt tcttcgccca ccccaaaagg
     4561 atctaggtga agatcctttt tgataatctc atgaccaaaa tcccttaacg tgagttttcg
     4621 ttccactgag cgtcagaccc cgtagaaaag atcaaaggat cttcttgaga tccttttttt
     4681 ctgcgcgtaa tctgctgctt gcaaacaaaa aaaccaccgc taccagcggt ggtttgtttg
     4741 ccggatcaag agctaccaac tctttttccg aaggtaactg gcttcagcag agcgcagata
     4801 ccaaatactg ttcttctagt gtagccgtag ttaggccacc acttcaagaa ctctgtagca
     4861 ccgcctacat acctcgctct gctaatcctg ttaccagtgg ctgctgccag tggcgataag
     4921 tcgtgtctta ccgggttgga ctcaagacga tagttaccgg ataaggcgca gcggtcgggc
     4981 tgaacggggg gttcgtgcac acagcccagc ttggagcgaa cgacctacac cgaactgaga
     5041 tacctacagc gtgagctatg agaaagcgcc acgcttcccg aagggagaaa ggcggacagg
     5101 tatccggtaa gcggcagggt cggaacagga gagcgcacga gggagcttcc agggggaaac
     5161 gcctggtatc tttatagtcc tgtcgggttt cgccacctct gacttgagcg tcgatttttg
     5221 tgatgctcgt caggggggcg gagcctatgg aaaaacgcca gcaacgcggc ctttttacgg
     5281 ttcctggcct tttgctggcc ttttgctcac atgttctttc ctgcgttatc ccctgattct
     5341 gtggataacc gtattaccgc ctttgagtga gctgataccg ctcgccgcag ccgaacgacc
     5401 gagcgcagcg agtcagtgag cgaggaagcg gaagagcgcc caatacgcaa accgcctctc
     5461 cccgcgcgtt ggccgattca ttaatgcagc tggcacgaca ggtttcccga ctggaaagcg
     5521 ggcagtgagc gcaacgcaat taatgtgagt tagctcactc attaggcacc ccaggcttta
     5581 cactttatgc ttccggctcg tatgttgtgt ggaattgtga gcggataaca atttcacaca
     5641 ggaaacagct atgacatgat tacgaattcg agctcggtac ccggggatcc tctagagtcg
     5701 acctgcaggc atgcaccgat caggccgcgt ggcaggtcac gcttggggtt cttggtttct
     5761 tctgcggcca gcggcacgcc ttcgacggca aggaagaacc agatggcgta agggatggct
     5821 gcccacacgc cgacatagcc gaacggcagg aagctgctgg cgccgacggc gtccgttttg
     5881 gcgatgtcga acaggttggc tgcatcaaaa tggggcacca tgcctatcag gaatacggcc
     5941 agggcaatgg cggcgatggc ggtgatgatg aacatcagct tcagtgcctc acccacgccg
     6001 aaaatgtgga tgctgatgaa cacgatgtag aacgccaggt agatcatcca gccgccgata
     6061 ccgaacagcg attggcagta ggcgccgatg aacaccgcga tggcggctgg ggcgatggcg
     6121 tattcgatca ggatcgccgt gccggtcaaa aagccgcccc acggtccgaa cgcgctgcgg
     6181 gcaaagccgt agccgccgcc agcggtgggg atcatcgacg acagttcggc cagcgagaag
     6241 cacatgcaca ggtacatggt tgccatcagc aaggtggcca ggaacatgcc gccccagcca
     6301 ccctgcgcca ggccgaagtt ccagccggcg taatcgccgg aaatgacgta cgccacgccc
     6361 aggccgacca gcagtaccca gccggcggcg ccttttttca gttcacgttg ctggaaatag
     6421 tcagagccga ctttctcgaa gtcgacggag gagcctgccg gcgatccggc ggaatgttcg
     6481 cttggcatag attcacctgt tttttttctt ggtggccgga agggttccgg gccgatggtg
     6541 atgggtgctg caggaagcga gccagagcgg ttggtgcacg gttaccgccc tgggttttgt
     6601 gtaaagcaag tccggcctct tcgcgggctt gcccgctccc acaggtaccg caccggctct
     6661 ggaaccaacg gtgaacctgt aggagcgggt ttacccgcga agaaggcgac gcggtggtgt
     6721 gtctccttgg tattgtgctt tttagggagt tgaaaagcat agagcaaggg ttgggccagt
     6781 gttggcggtc ccaggcaaat caatgacttg ggtcattttt acgggcctgt tcaaggaccg
     6841 ctgtgccggc gccggtacgc ctggggtgac attttgtgcc gtttgcgaca catcacaggc
     6901 gtgtgcattg caaagcctaa ccgggtggag gatgctgggc tgacgctcta tctgcggaga
     6961 attacaacaa tgcagagcaa tcacttcact cgccatgccc ggcaggtcca tagcgttgcc
     7021 catggcgggg ccggggaggg cggcagtgat ccgtccatcg cccgttcctg gctgcgctgc
     7081 ctggaggatt accacctcga cccggcggtg atcgaagcgc cggtggtgct tgagcatggg
     7141 cgcctgctgg aaagccgcga gcgcctgcac caggtgctgc aaattgccga ccatgaaatg
     7201 aacagcctgc accagcagct ttccggcgca ggccacgcgg tgctgctgac cgacgcccgc
     7261 ggggtgatcc tcaattgcgt cagtgccccc gccgagcggc gcagcttcga gcgtgccggg
     7321 ctgtggctgg gcgctgactg gagcgaggcg cgcgagggca ccaatggcat cggcacatgt
     7381 ctggtcgagc gccaggcgct gaccatccat cagaacgagc acttccgtgg ccgtcacacc
     7441 gggctgacct gctcggccag cccggtgttc gacccgcatg gcgacctgct ggcggtgctc
     7501 gacgtgtcct ctgcgcgccc cgacgtatcg cggcaaagcc agttccacac catggcgttg
     7561 gtcaacctgt cggcgaagat gatcgaaagc tgctatttcc tgcgccattt cgagcagcaa
     7621 tggttattgc gttttcacct gcaagccgag tcggtcggcc tgttcagcga aggcttgctg
     7681 gcgttcgacg gcgatgggcg catttgcgct gccaa  
//
