# Supplementary material for: Development of a high efficiency integration system and promoter library for rapid modification of Pseudomonas putida KT2440
Source: Metab Eng Commun. 2017 Apr 15;5:1–8. doi: 10.1016/j.meteno.2017.04.001 (PMC5699527; doi:10.1016/j.meteno.2017.04.001)
Supplement: Supplementary file 1 — Supplementary material [file mmc1.zip › pΓêå4740-BxB1int-attB.gb]

LOCUS       p_4740_BxB1int_a        8812 bp ds-DNA     circular     04-NOV-2016
DEFINITION  .
ACCESSION   
VERSION     
SOURCE      .
  ORGANISM  .
COMMENT     
COMMENT     
COMMENT     ApEinfo:methylated:1
FEATURES             Location/Qualifiers
     promoter        208..257
                     /locus_tag=""
                     /product=""
                     /label=neomycin_kanamycin_promoter_region Promoter|promote
                     r
                     /ApEinfo_fwdcolor="#346ee0"
                     /ApEinfo_revcolor="#1d43bd"
                     /ApEinfo_graphicformat="arrow_data {{0 1 2 0 0 -1} {} 0}
                     width 5 offset 0"
     gene            346..1140
                     /gene="nptII"
                     /locus_tag=""
                     /label=nptII
                     /ApEinfo_fwdcolor="#acdcff"
                     /ApEinfo_revcolor="#acdcff"
                     /ApEinfo_graphicformat="arrow_data {{0 1 2 0 0 -1} {} 0}
                     width 5 offset 0"
     gene            1632..3053
                     /gene="sacB"
                     /locus_tag=""
                     /label=sacB
                     /ApEinfo_fwdcolor="#acdcff"
                     /ApEinfo_revcolor="#acdcff"
                     /ApEinfo_graphicformat="arrow_data {{0 1 2 0 0 -1} {} 0}
                     width 5 offset 0"
     oriT            3454..3523
                     /locus_tag=""
                     /note="RP4 oriT; color: #ffc0cb"
                     /product=""
                     /label=RP4 oriT
                     /ApEinfo_fwdcolor="pink"
                     /ApEinfo_revcolor="pink"
                     /ApEinfo_graphicformat="arrow_data {{0 1 2 0 0 -1} {} 0}
                     width 5 offset 0"
     rep_origin      4485..5079
                     /locus_tag=""
                     /note="pMB1 replication origin; color: #ffc0cb"
                     /product=""
                     /label=pMB1 replication origin
                     /ApEinfo_fwdcolor="#999999"
                     /ApEinfo_revcolor="#999999"
                     /ApEinfo_graphicformat="arrow_data {{0 1 2 0 0 -1} {} 0}
                     width 5 offset 0"
     misc_recomb     5490..6231
                     /locus_tag=""
                     /product=""
                     /label=PP_4740_UP
                     /ApEinfo_fwdcolor="#8080ff"
                     /ApEinfo_revcolor="#da6a3b"
                     /ApEinfo_graphicformat="arrow_data {{0 1 2 0 0 -1} {} 0}
                     width 5 offset 0"
     misc_recomb     7880..8627
                     /locus_tag=""
                     /product=""
                     /label=PP_4740_DWN
                     /ApEinfo_fwdcolor="#8080ff"
                     /ApEinfo_revcolor="#da6a3b"
                     /ApEinfo_graphicformat="arrow_data {{0 1 2 0 0 -1} {} 0}
                     width 5 offset 0"
     promoter        5397..5426
                     /locus_tag=""
                     /product=""
                     /label=lac_promoter Promoter|promoter
                     /ApEinfo_fwdcolor="#346ee0"
                     /ApEinfo_revcolor="#1d43bd"
                     /ApEinfo_graphicformat="arrow_data {{0 1 2 0 0 -1} {} 0}
                     width 5 offset 0"
     rep_origin      4409..5091
                     /label=ColE1 origin
                     /ApEinfo_fwdcolor="gray50"
                     /ApEinfo_revcolor="gray50"
                     /ApEinfo_graphicformat="arrow_data {{0 1 2 0 0 -1} {} 0}
                     width 5 offset 0"
     CDS             8725..8793
                     /label=LacZ alpha
                     /ApEinfo_fwdcolor="#6495ed"
                     /ApEinfo_revcolor="#6495ed"
                     /ApEinfo_graphicformat="arrow_data {{0 1 2 0 0 -1} {} 0}
                     width 5 offset 0"
     misc_binding    6270..6292
                     /label=LacO
                     /ApEinfo_fwdcolor="#6495ed"
                     /ApEinfo_revcolor="#6495ed"
                     /ApEinfo_graphicformat="arrow_data {{0 1 2 0 0 -1} {} 0}
                     width 5 offset 0"
     promoter        6238..6265
                     /label=tac promoter
                     /ApEinfo_fwdcolor="#346ee0"
                     /ApEinfo_revcolor="#1d43bd"
                     /ApEinfo_graphicformat="arrow_data {{0 1 2 0 0 -1} {} 0}
                     width 5 offset 0"
     protein_bind    5430..5453
                     /label=lac operator
                     /ApEinfo_fwdcolor="#ffc526"
                     /ApEinfo_revcolor="#ffc526"
                     /ApEinfo_graphicformat="arrow_data {{0 1 2 0 0 -1} {} 0}
                     width 5 offset 0"
     protein_bind    6269..6292
                     /label=lac operator(1)
                     /ApEinfo_label="lac operator"
                     /ApEinfo_fwdcolor="#ffc526"
                     /ApEinfo_revcolor="#ffc526"
                     /ApEinfo_graphicformat="arrow_data {{0 1 2 0 0 -1} {} 0}
                     width 5 offset 0"
     CDS             6315..7817
                     /label=BxB1-int
                     /ApEinfo_fwdcolor="#e7e8ff"
                     /ApEinfo_revcolor="#e7e8ff"
                     /ApEinfo_graphicformat="arrow_data {{0 1 2 0 0 -1} {} 0}
                     width 5 offset 0"
     misc_binding    7824..7873
                     /label=BxB1-attB
                     /ApEinfo_fwdcolor="#ff4809"
                     /ApEinfo_revcolor="#ff4809"
                     /ApEinfo_graphicformat="arrow_data {{0 1 2 0 0 -1} {} 0}
                     width 5 offset 0"
ORIGIN
        1 tgccgcaagc actcagggcg caagggctgc taaaggaagc ggaacacgta gaaagccagt
       61 ccgcagaaac ggtgctgacc ccggatgaat gtcagctact gggctatctg gacaagggaa
      121 aacgcaagcg caaagagaaa gcaggtagct tgcagtgggc ttacatggcg atagctagac
      181 tgggcggttt tatggacagc aagcgaaccg gaattgccag ctggggcgcc ctctggtaag
      241 gttgggaagc cctgcaaagt aaactggatg gctttcttgc cgccaaggat ctgatggcgc
      301 aggggatcaa gatctgatca agagacagga tgaggatcgt ttcgcatgat tgaacaagat
      361 ggattgcacg caggttctcc ggccgcttgg gtggagaggc tattcggcta tgactgggca
      421 caacagacaa tcggctgctc tgatgccgcc gtgttccggc tgtcagcgca ggggcgcccg
      481 gttctttttg tcaagaccga cctgtccggt gccctgaatg aactccaaga cgaggcagcg
      541 cggctatcgt ggctggccac gacgggcgtt ccttgcgcag ctgtgctcga cgttgtcact
      601 gaagcgggaa gggactggct gctattgggc gaagtgccgg ggcaggatct cctgtcatct
      661 caccttgctc ctgccgagaa agtatccatc atggctgatg caatgcggcg gctgcatacg
      721 cttgatccgg ctacctgccc attcgaccac caagcgaaac atcgcatcga gcgagcacgt
      781 actcggatgg aagccggtct tgtcgatcag gatgatctgg acgaagagca tcaggggctc
      841 gcgccagccg aactgttcgc caggctcaag gcgcggatgc ccgacggcga ggatctcgtc
      901 gtgacccatg gcgatgcctg cttgccgaat atcatggtgg aaaatggccg cttttctgga
      961 ttcatcgact gtggccggct gggtgtggcg gaccgctatc aggacatagc gttggctacc
     1021 cgtgatattg ctgaagagct tggcggcgaa tgggctgacc gcttcctcgt gctttacggt
     1081 atcgccgctc ccgattcgca gcgcatcgcc ttctatcgcc ttcttgacga gttcttctga
     1141 gcgggactct ggggttcgct agaggatcga tcctttttaa cccatcacat atacctgccg
     1201 ttcactatta tttagtgaaa tgagatatta tgatattttc tgaattgtga ttaaaaaggc
     1261 aactttatgc ccatgcaaca gaaactataa aaaatacaga gaatgaaaag aaacagatag
     1321 attttttagt tctttaggcc cgtagtctgc aaatcctttt atgattttct atcaaacaaa
     1381 agaggaaaat agaccagttg caatccaaac gagagtctaa tagaatgagg tcgaaaagta
     1441 aatcgcgcgg gtttgttact gataaagcag gcaagaccta aaatgtgtaa agggcaaagt
     1501 gtatactttg gcgtcacccc ttacatattt taggtctttt tttattgtgc gtaactaact
     1561 tgccatcttc aaacaggagg gctggaagaa gcagaccgct aacacagtac ataaaaaagg
     1621 agacatgaac gatgaacatc aaaaagtttg caaaacaagc aacagtatta acctttacta
     1681 ccgcactgct ggcaggaggc gcaactcaag cgtttgcgaa agaaacgaac caaaagccat
     1741 ataaggaaac atacggcatt tcccatatta cacgccatga tatgctgcaa atccctgaac
     1801 agcaaaaaaa tgaaaaatat caagtttctg aatttgattc gtccacaatt aaaaatatct
     1861 cttctgcaaa aggcctggac gtttgggaca gctggccatt acaaaacgct gacggcactg
     1921 tcgcaaacta tcacggctac cacatcgtct ttgcattagc cggagatcct aaaaatgcgg
     1981 atgacacatc gatttacatg ttctatcaaa aagtcggcga aacttctatt gacagctgga
     2041 aaaacgctgg ccgcgtcttt aaagacagcg acaaattcga tgcaaatgat tctatcctaa
     2101 aagaccaaac acaagaatgg tcaggttcag ccacatttac atctgacgga aaaatccgtt
     2161 tattctacac tgatttctcc ggtaaacatt acggcaaaca aacactgaca actgcacaag
     2221 ttaacgtatc agcatcagac agctctttga acatcaacgg tgtagaggat tataaatcaa
     2281 tctttgacgg tgacggaaaa acgtatcaaa atgtacagca gttcatcgat gaaggcaact
     2341 acagctcagg cgacaaccat acgctgagag atcctcacta cgtagaagat aaaggccaca
     2401 aatacttagt atttgaagca aacactggaa ctgaagatgg ctaccaaggc gaagaatctt
     2461 tatttaacaa agcatactat ggcaaaagca catcattctt ccgtcaagaa agtcaaaaac
     2521 ttctgcaaag cgataaaaaa cgcacggctg agttagcaaa cggcgctctc ggtatgattg
     2581 agctaaacga tgattacaca ctgaaaaaag tgatgaaacc gctgattgca tctaacacag
     2641 taacagatga aattgaacgc gcgaacgtct ttaaaatgaa cggcaaatgg tacctgttca
     2701 ctgactcccg cggatcaaaa atgacgattg acggcattac gtctaacgat atttacatgc
     2761 ttggttatgt ttctaattct ttaactggcc catacaagcc gctgaacaaa actggccttg
     2821 tgttaaaaat ggatcttgat cctaacgatg taacctttac ttactcacac ttcgctgtac
     2881 ctcaagcgaa aggaaacaat gtcgtgatta caagctatat gacaaacaga ggattctacg
     2941 cagacaaaca atcaacgttt gcgccgagct tcctgctgaa catcaaaggc aagaaaacat
     3001 ctgttgtcaa agacagcatc cttgaacaag gacaattaac agttaacaaa taaaaacgca
     3061 aaagaaaatg ccgatgggta ccgagcgaaa tgaccgacca agcgacgccc aacctgccat
     3121 cacgagattt cgattccacc gccgccttct atgaaaggtt gggcttcgga atcgttttcc
     3181 gggacgccct cgcggacgtg ctcatagtcc acgacgcccg tgattttgta gccctggccg
     3241 acggccagca ggtaggccga caggctcatg ccggccgccg ccgccttttc ctcaatcgct
     3301 cttcgttcgt ctggaaggca gtacaccttg ataggtgggc tgcccttcct ggttggcttg
     3361 gtttcatcag ccatccgctt gccctcatct gttacgccgg cggtagccgg ccagcctcgc
     3421 agagcaggat tcccgttgag caccgccagg tgcgaataag ggacagtgaa gaaggaacac
     3481 ccgctcgcgg gtgggcctac ttcacctatc ctgcccggct gacgccgttg gatacaccaa
     3541 ggaaagtcta cacgaaccct ttggcaaaat cctgtatatc gtgcgaaaaa ggatggatat
     3601 accgaaaaaa tcgctataat gaccccgaag cagggttatg cagcggaaaa gcgctgcttc
     3661 cctgctgttt tgtggaatat ctaccgactg gaaacaggca aatgcaggaa attactgaac
     3721 tgaggggaca ggcgagagac gatgccaaag agctcctgaa aatctcgata actcaaaaaa
     3781 tacgcccggt agtgatctta tttcattatg gtgaaagttg gaacctctta cgtgccgatc
     3841 aacgtctcat tttcgccaaa agttggccca gggcttcccg gtatcaacag ggacaccagg
     3901 atttatttat tctgcgaagt gatcttccgt cacaggtatt tattcggcgc aaagtgcgtc
     3961 gggtgatgct gccaacttac tgatttagtg tatgatggtg tttttgaggt gctccagtgg
     4021 cttctgtttc tatcagctcc tgaaaatctc gataactcaa aaaatacgcc cggtagtgat
     4081 cttatttcat tatggtgaaa gttggaacct cttacgtgcc gatcaacgtc tcattttcgc
     4141 caaaagttgg cccagggctt cccggtatca acagggacac caggatttat ttattctgcg
     4201 aagtgatctt ccgtcacagg tatttattcg gcgcaaagtg cgtcgggtga tgctgccaac
     4261 ttactgattt agtgtatgat ggtgtttttg aggtgctcca gtggcttctg tttctatcag
     4321 ggctggatga tcctccagcg cggggatctc atgctggagt tcttcgccca ccccaaaagg
     4381 atctaggtga agatcctttt tgataatctc atgaccaaaa tcccttaacg tgagttttcg
     4441 ttccactgag cgtcagaccc cgtagaaaag atcaaaggat cttcttgaga tccttttttt
     4501 ctgcgcgtaa tctgctgctt gcaaacaaaa aaaccaccgc taccagcggt ggtttgtttg
     4561 ccggatcaag agctaccaac tctttttccg aaggtaactg gcttcagcag agcgcagata
     4621 ccaaatactg ttcttctagt gtagccgtag ttaggccacc acttcaagaa ctctgtagca
     4681 ccgcctacat acctcgctct gctaatcctg ttaccagtgg ctgctgccag tggcgataag
     4741 tcgtgtctta ccgggttgga ctcaagacga tagttaccgg ataaggcgca gcggtcgggc
     4801 tgaacggggg gttcgtgcac acagcccagc ttggagcgaa cgacctacac cgaactgaga
     4861 tacctacagc gtgagctatg agaaagcgcc acgcttcccg aagggagaaa ggcggacagg
     4921 tatccggtaa gcggcagggt cggaacagga gagcgcacga gggagcttcc agggggaaac
     4981 gcctggtatc tttatagtcc tgtcgggttt cgccacctct gacttgagcg tcgatttttg
     5041 tgatgctcgt caggggggcg gagcctatgg aaaaacgcca gcaacgcggc ctttttacgg
     5101 ttcctggcct tttgctggcc ttttgctcac atgttctttc ctgcgttatc ccctgattct
     5161 gtggataacc gtattaccgc ctttgagtga gctgataccg ctcgccgcag ccgaacgacc
     5221 gagcgcagcg agtcagtgag cgaggaagcg gaagagcgcc caatacgcaa accgcctctc
     5281 cccgcgcgtt ggccgattca ttaatgcagc tggcacgaca ggtttcccga ctggaaagcg
     5341 ggcagtgagc gcaacgcaat taatgtgagt tagctcactc attaggcacc ccaggcttta
     5401 cactttatgc ttccggctcg tatgttgtgt ggaattgtga gcggataaca atttcacaca
     5461 ggaaacagct atgacatgat tacgaattcg catttacgag ctcatttctt gccttgggtc
     5521 tgtaagcgtc gctaagccgt atgacgcagt cctgggtctt caaaataatt tcagcacgct
     5581 cctttgagcc cagctctttg gaatccatca tcgttgcaag ttgggtactc aacgagtcct
     5641 tcatcgatgc actgaaatct acccctttag acttggtcgc atccgcatac tgaaaagcgc
     5701 ctttgaatgc ggcggttaca tctgccgaat acccaaggcc acatgcctta atcgcctgat
     5761 caactggtgc aacagatcga tagggagaaa ggcctgaaca agctgacaag aacacagcgg
     5821 aaagcaacca gatatgacta cgcattaaca atttctccac ccccaaataa tggcactaag
     5881 ccactatacc acttattcga cgtataggtt tggccagagt ggcaggcgcc acttgcgagc
     5941 atccacccaa cgcgaaaatg tcattaatag tagggctgag ctaactgagc gctgacagct
     6001 gggaacacct tgggcatgcg gcttggcttc atgaacaccg atgagcttgg tattgcaacg
     6061 tactggccat gcggctgctg aatcatcatt tagaaaagcc gtgaggtttc cactgccatc
     6121 agcgcatagg aaggcccgac gaccgggcct gagagccccc cgacgatagt ggcagcatgc
     6181 ctctagctat tttgttaaat tcggcaacac gccataggga catagccagc agagctgttg
     6241 acaattaatc atcggctcgt ataatgtgtg gaattgtgag cggataacaa tttcacacat
     6301 aggaggtgaT GCAGATGCGT GCGCTGGTTG TGATCCGTCT GAGCCGTGTT ACCGATGCGA
     6361 CCACCAGCCC GGAGCGTCAG CTGGAAAGCT GCCAGCAACT GTGCGCGCAA CGTGGCTGGG
     6421 ATGTGGTTGG TGTGGCGGAG GATCTGGATG TGAGCGGTGC GGTTGATCCG TTCGACCGTA
     6481 AACGTCGTCC GAACCTGGCG CGTTGGCTGG CGTTCGAGGA ACAGCCGTTT GATGTGATCG
     6541 TTGCGTACCG TGTTGACCGT CTGACCCGTA GCATTCGTCA CCTGCAACAA CTGGTGCACT
     6601 GGGCGGAGGA CCACAAGAAA CTGGTGGTTA GCGCGACCGA AGCGCACTTC GATACCACCA
     6661 CCCCGTTTGC GGCGGTGGTT ATCGCGCTGA TGGGTACCGT TGCGCAAATG GAGCTGGAAG
     6721 CGATCAAGGA ACGTAACCGT AGCGCGGCGC ACTTCAACAT TCGTGCGGGC AAATACCGTG
     6781 GTAGCCTGCC GCCGTGGGGC TATCTGCCGA CCCGTGTTGA TGGTGAATGG CGTCTGGTGC
     6841 CGGACCCGGT TCAGCGTGAG CGTATTCTGG AAGTGTACCA CCGTGTGGTT GATAACCACG
     6901 AACCGCTGCA CCTGGTTGCG CACGACCTGA ACCGTCGTGG CGTGCTGAGC CCGAAAGATT
     6961 ATTTTGCGCA GCTGCAAGGC CGTGAGCCGC AAGGTCGTGA ATGGAGCGCG ACCGCGCTGA
     7021 AGCGTAGCAT GATCAGCGAG GCGATGCTGG GCTATGCGAC CCTGAACGGT AAAACCGTTC
     7081 GTGACGATGA TGGTGCGCCG CTGGTGCGTG CGGAGCCGAT TCTGACCCGT GAGCAGCTGG
     7141 AAGCGCTGCG TGCGGAACTG GTTAAGACCA GCCGTGCGAA GCCGGCGGTG TCTACCCCGA
     7201 GCCTGCTGCT GCGTGTTCTG TTCTGCGCGG TTTGCGGTGA ACCGGCGTAC AAGTTTGCGG
     7261 GTGGCGGTCG TAAACACCCG CGTTATCGTT GCCGTAGCAT GGGTTTCCCG AAGCACTGCG
     7321 GCAACGGTAC CGTTGCGATG GCGGAATGGG ACGCGTTTTG CGAGGAACAA GTGCTGGATC
     7381 TGCTGGGTGA TGCGGAGCGT CTGGAAAAAG TGTGGGTTGC GGGTAGCGAC AGCGCGGTGG
     7441 AGCTGGCGGA AGTTAACGCG GAGCTGGTTG ACCTGACCAG CCTGATTGGC AGCCCGGCGT
     7501 ATCGTGCGGG TAGCCCGCAG CGTGAAGCGC TGGATGCGCG TATTGCGGCG CTGGCGGCGC
     7561 GTCAAGAGGA ACTGGAGGGT CTGGAAGCGC GTCCGAGCGG TTGGGAGTGG CGTGAAACCG
     7621 GCCAGCGTTT TGGTGATTGG TGGCGTGAGC AAGACACCGC GGCGAAGAAC ACCTGGCTGC
     7681 GTAGCATGAA CGTTCGTCTG ACCTTCGATG TGCGTGGCGG TCTGACCCGT ACCATTGATT
     7741 TTGGTGACCT GCAAGAGTAT GAACAACACC TGCGTCTGGG CAGCGTGGTT GAACGTCTGC
     7801 ACACCGGTAT GAGCTAAGCT AGCTCGGCCG GCTTGTCGAC GACGGCGGTC TCCGTCGTCA
     7861 GGATCATCCG GGCGGATCCa acctgttccc gcagctgcag aacctgcacg aatacagcaa
     7921 cacaccctcg gcctttgtgg tgcgcagcgt gtttgaagac gcctacaact acatgaaatc
     7981 cggccagctg ctgcgccagg tgatcaacaa gattcaggaa ggcgtggact tcaacagggc
     8041 ccaggaacgc cacgagttcg gcaacctcta tgaacaattg ctgcgcgacc tgcagaacgc
     8101 cggcaacgcc ggtgagttct acacacctcg accagtcacc gaatttatgg tgcgcatggt
     8161 tgatcccaag ctggctgaaa aggtcatgga cccggcctgc ggcaccggcg gctttctcac
     8221 ctgcgccatc gagcacaagc gcagacgcta tgtaaaaacc gccgaagacg aacgcacctt
     8281 gcaggccagc atttttggcg tggagaaaaa accgctgccg cacctgctgg ccaccaccaa
     8341 catgatcctg catggcatcg aagtgcccag ccagatccgt cacgacaaca ccctgagcaa
     8401 accgctgatc agctggggcc caagcgagcg cgtgcattgt atcgtcgcca acccgccgtt
     8461 cggcggcatg gaagaagacg gtatcgaaac aaattttcct gccgctttcc gcacccggga
     8521 aaccgccgat ttgttcttgg tattgattat gcagctgctc aaagatggtg gccgcgccgc
     8581 agtggtactg cccgatggct tcctttttgg cgaaggcatc aaaagccaag cttggcactg
     8641 gccgtcgttt tacaacgtcg tgactgggaa aaccctggcg ttacccaact taatcgcctt
     8701 gcagcacatc cccctttcgc cagctggcgt aatagcgaag aggcccgcac cgatcgccct
     8761 tcccaacagt tgcgcagcct gaatggcgaa tggcgataag ctagcttcac gc
//
