# Supplementary material for: Development of a high efficiency integration system and promoter library for rapid modification of Pseudomonas putida KT2440
Source: Metab Eng Commun. 2017 Apr 15;5:1–8. doi: 10.1016/j.meteno.2017.04.001 (PMC5699527; doi:10.1016/j.meteno.2017.04.001)
Supplement: Supplementary file 1 — Supplementary material [file mmc1.zip › pΓêå4740.gb]

LOCUS       pPlasmid3_p4741_        7265 bp ds-DNA     linear       04-NOV-2016
DEFINITION  pPlasmid3_p4741-DEL_pK18mobsacB_677106_164 Cloning vector
            pK18mobsac B, complete sequence.
ACCESSION   
SOURCE      
  ORGANISM  
COMMENT     This file was created using Genome Compiler.
COMMENT     
COMMENT     ApEinfo:methylated:1
FEATURES             Location/Qualifiers
     promoter        208..257
                     /locus_tag=""
                     /product=""
                     /label=neomycin_kanamycin_promoter_region Promoter|promote
                     r
                     /ApEinfo_fwdcolor="#346ee0"
                     /ApEinfo_revcolor="#1d43bd"
                     /ApEinfo_graphicformat="arrow_data {{0 1 2 0 0 -1} {} 0}
                     width 5 offset 0"
     gene            346..1140
                     /gene="nptII"
                     /locus_tag=""
                     /label=nptII
                     /ApEinfo_fwdcolor="#e7e8ff"
                     /ApEinfo_revcolor="#e7e8ff"
                     /ApEinfo_graphicformat="arrow_data {{0 1 2 0 0 -1} {} 0}
                     width 5 offset 0"
     gene            1632..3053
                     /gene="sacB"
                     /locus_tag=""
                     /label=sacB
                     /ApEinfo_fwdcolor="#e7e8ff"
                     /ApEinfo_revcolor="#e7e8ff"
                     /ApEinfo_graphicformat="arrow_data {{0 1 2 0 0 -1} {} 0}
                     width 5 offset 0"
     oriT            3454..3523
                     /locus_tag=""
                     /note="RP4 oriT; color: #ffc0cb"
                     /product=""
                     /label=RP4 oriT
                     /ApEinfo_fwdcolor="pink"
                     /ApEinfo_revcolor="pink"
                     /ApEinfo_graphicformat="arrow_data {{0 1 2 0 0 -1} {} 0}
                     width 5 offset 0"
     rep_origin      4485..5079
                     /locus_tag=""
                     /note="pMB1 replication origin; color: #ffc0cb"
                     /product=""
                     /label=pMB1 replication origin
                     /ApEinfo_fwdcolor="#999999"
                     /ApEinfo_revcolor="#999999"
                     /ApEinfo_graphicformat="arrow_data {{0 1 2 0 0 -1} {} 0}
                     width 5 offset 0"
     misc_recomb     5490..6231
                     /locus_tag=""
                     /product=""
                     /label=PP_4740_UP
                     /ApEinfo_fwdcolor="#ff8275"
                     /ApEinfo_revcolor="#ff8275"
                     /ApEinfo_graphicformat="arrow_data {{0 1 2 0 0 -1} {} 0}
                     width 5 offset 0"
     promoter        6238..6265
                     /locus_tag=""
                     /product=""
                     /label=tac_promoter Promoter|promoter
                     /ApEinfo_fwdcolor="#346ee0"
                     /ApEinfo_revcolor="#1d43bd"
                     /ApEinfo_graphicformat="arrow_data {{0 1 2 0 0 -1} {} 0}
                     width 5 offset 0"
     misc_recomb     6333..7080
                     /locus_tag=""
                     /product=""
                     /label=PP_4740_DWN
                     /ApEinfo_fwdcolor="#ff8275"
                     /ApEinfo_revcolor="#ff8275"
                     /ApEinfo_graphicformat="arrow_data {{0 1 2 0 0 -1} {} 0}
                     width 5 offset 0"
     promoter        5397..5426
                     /locus_tag=""
                     /product=""
                     /label=lac_promoter Promoter|promoter
                     /ApEinfo_fwdcolor="#346ee0"
                     /ApEinfo_revcolor="#1d43bd"
                     /ApEinfo_graphicformat="arrow_data {{0 1 2 0 0 -1} {} 0}
                     width 5 offset 0"
ORIGIN
        1 tgccgcaagc actcagggcg caagggctgc taaaggaagc ggaacacgta gaaagccagt
       61 ccgcagaaac ggtgctgacc ccggatgaat gtcagctact gggctatctg gacaagggaa
      121 aacgcaagcg caaagagaaa gcaggtagct tgcagtgggc ttacatggcg atagctagac
      181 tgggcggttt tatggacagc aagcgaaccg gaattgccag ctggggcgcc ctctggtaag
      241 gttgggaagc cctgcaaagt aaactggatg gctttcttgc cgccaaggat ctgatggcgc
      301 aggggatcaa gatctgatca agagacagga tgaggatcgt ttcgcatgat tgaacaagat
      361 ggattgcacg caggttctcc ggccgcttgg gtggagaggc tattcggcta tgactgggca
      421 caacagacaa tcggctgctc tgatgccgcc gtgttccggc tgtcagcgca ggggcgcccg
      481 gttctttttg tcaagaccga cctgtccggt gccctgaatg aactccaaga cgaggcagcg
      541 cggctatcgt ggctggccac gacgggcgtt ccttgcgcag ctgtgctcga cgttgtcact
      601 gaagcgggaa gggactggct gctattgggc gaagtgccgg ggcaggatct cctgtcatct
      661 caccttgctc ctgccgagaa agtatccatc atggctgatg caatgcggcg gctgcatacg
      721 cttgatccgg ctacctgccc attcgaccac caagcgaaac atcgcatcga gcgagcacgt
      781 actcggatgg aagccggtct tgtcgatcag gatgatctgg acgaagagca tcaggggctc
      841 gcgccagccg aactgttcgc caggctcaag gcgcggatgc ccgacggcga ggatctcgtc
      901 gtgacccatg gcgatgcctg cttgccgaat atcatggtgg aaaatggccg cttttctgga
      961 ttcatcgact gtggccggct gggtgtggcg gaccgctatc aggacatagc gttggctacc
     1021 cgtgatattg ctgaagagct tggcggcgaa tgggctgacc gcttcctcgt gctttacggt
     1081 atcgccgctc ccgattcgca gcgcatcgcc ttctatcgcc ttcttgacga gttcttctga
     1141 gcgggactct ggggttcgct agaggatcga tcctttttaa cccatcacat atacctgccg
     1201 ttcactatta tttagtgaaa tgagatatta tgatattttc tgaattgtga ttaaaaaggc
     1261 aactttatgc ccatgcaaca gaaactataa aaaatacaga gaatgaaaag aaacagatag
     1321 attttttagt tctttaggcc cgtagtctgc aaatcctttt atgattttct atcaaacaaa
     1381 agaggaaaat agaccagttg caatccaaac gagagtctaa tagaatgagg tcgaaaagta
     1441 aatcgcgcgg gtttgttact gataaagcag gcaagaccta aaatgtgtaa agggcaaagt
     1501 gtatactttg gcgtcacccc ttacatattt taggtctttt tttattgtgc gtaactaact
     1561 tgccatcttc aaacaggagg gctggaagaa gcagaccgct aacacagtac ataaaaaagg
     1621 agacatgaac gatgaacatc aaaaagtttg caaaacaagc aacagtatta acctttacta
     1681 ccgcactgct ggcaggaggc gcaactcaag cgtttgcgaa agaaacgaac caaaagccat
     1741 ataaggaaac atacggcatt tcccatatta cacgccatga tatgctgcaa atccctgaac
     1801 agcaaaaaaa tgaaaaatat caagtttctg aatttgattc gtccacaatt aaaaatatct
     1861 cttctgcaaa aggcctggac gtttgggaca gctggccatt acaaaacgct gacggcactg
     1921 tcgcaaacta tcacggctac cacatcgtct ttgcattagc cggagatcct aaaaatgcgg
     1981 atgacacatc gatttacatg ttctatcaaa aagtcggcga aacttctatt gacagctgga
     2041 aaaacgctgg ccgcgtcttt aaagacagcg acaaattcga tgcaaatgat tctatcctaa
     2101 aagaccaaac acaagaatgg tcaggttcag ccacatttac atctgacgga aaaatccgtt
     2161 tattctacac tgatttctcc ggtaaacatt acggcaaaca aacactgaca actgcacaag
     2221 ttaacgtatc agcatcagac agctctttga acatcaacgg tgtagaggat tataaatcaa
     2281 tctttgacgg tgacggaaaa acgtatcaaa atgtacagca gttcatcgat gaaggcaact
     2341 acagctcagg cgacaaccat acgctgagag atcctcacta cgtagaagat aaaggccaca
     2401 aatacttagt atttgaagca aacactggaa ctgaagatgg ctaccaaggc gaagaatctt
     2461 tatttaacaa agcatactat ggcaaaagca catcattctt ccgtcaagaa agtcaaaaac
     2521 ttctgcaaag cgataaaaaa cgcacggctg agttagcaaa cggcgctctc ggtatgattg
     2581 agctaaacga tgattacaca ctgaaaaaag tgatgaaacc gctgattgca tctaacacag
     2641 taacagatga aattgaacgc gcgaacgtct ttaaaatgaa cggcaaatgg tacctgttca
     2701 ctgactcccg cggatcaaaa atgacgattg acggcattac gtctaacgat atttacatgc
     2761 ttggttatgt ttctaattct ttaactggcc catacaagcc gctgaacaaa actggccttg
     2821 tgttaaaaat ggatcttgat cctaacgatg taacctttac ttactcacac ttcgctgtac
     2881 ctcaagcgaa aggaaacaat gtcgtgatta caagctatat gacaaacaga ggattctacg
     2941 cagacaaaca atcaacgttt gcgccgagct tcctgctgaa catcaaaggc aagaaaacat
     3001 ctgttgtcaa agacagcatc cttgaacaag gacaattaac agttaacaaa taaaaacgca
     3061 aaagaaaatg ccgatgggta ccgagcgaaa tgaccgacca agcgacgccc aacctgccat
     3121 cacgagattt cgattccacc gccgccttct atgaaaggtt gggcttcgga atcgttttcc
     3181 gggacgccct cgcggacgtg ctcatagtcc acgacgcccg tgattttgta gccctggccg
     3241 acggccagca ggtaggccga caggctcatg ccggccgccg ccgccttttc ctcaatcgct
     3301 cttcgttcgt ctggaaggca gtacaccttg ataggtgggc tgcccttcct ggttggcttg
     3361 gtttcatcag ccatccgctt gccctcatct gttacgccgg cggtagccgg ccagcctcgc
     3421 agagcaggat tcccgttgag caccgccagg tgcgaataag ggacagtgaa gaaggaacac
     3481 ccgctcgcgg gtgggcctac ttcacctatc ctgcccggct gacgccgttg gatacaccaa
     3541 ggaaagtcta cacgaaccct ttggcaaaat cctgtatatc gtgcgaaaaa ggatggatat
     3601 accgaaaaaa tcgctataat gaccccgaag cagggttatg cagcggaaaa gcgctgcttc
     3661 cctgctgttt tgtggaatat ctaccgactg gaaacaggca aatgcaggaa attactgaac
     3721 tgaggggaca ggcgagagac gatgccaaag agctcctgaa aatctcgata actcaaaaaa
     3781 tacgcccggt agtgatctta tttcattatg gtgaaagttg gaacctctta cgtgccgatc
     3841 aacgtctcat tttcgccaaa agttggccca gggcttcccg gtatcaacag ggacaccagg
     3901 atttatttat tctgcgaagt gatcttccgt cacaggtatt tattcggcgc aaagtgcgtc
     3961 gggtgatgct gccaacttac tgatttagtg tatgatggtg tttttgaggt gctccagtgg
     4021 cttctgtttc tatcagctcc tgaaaatctc gataactcaa aaaatacgcc cggtagtgat
     4081 cttatttcat tatggtgaaa gttggaacct cttacgtgcc gatcaacgtc tcattttcgc
     4141 caaaagttgg cccagggctt cccggtatca acagggacac caggatttat ttattctgcg
     4201 aagtgatctt ccgtcacagg tatttattcg gcgcaaagtg cgtcgggtga tgctgccaac
     4261 ttactgattt agtgtatgat ggtgtttttg aggtgctcca gtggcttctg tttctatcag
     4321 ggctggatga tcctccagcg cggggatctc atgctggagt tcttcgccca ccccaaaagg
     4381 atctaggtga agatcctttt tgataatctc atgaccaaaa tcccttaacg tgagttttcg
     4441 ttccactgag cgtcagaccc cgtagaaaag atcaaaggat cttcttgaga tccttttttt
     4501 ctgcgcgtaa tctgctgctt gcaaacaaaa aaaccaccgc taccagcggt ggtttgtttg
     4561 ccggatcaag agctaccaac tctttttccg aaggtaactg gcttcagcag agcgcagata
     4621 ccaaatactg ttcttctagt gtagccgtag ttaggccacc acttcaagaa ctctgtagca
     4681 ccgcctacat acctcgctct gctaatcctg ttaccagtgg ctgctgccag tggcgataag
     4741 tcgtgtctta ccgggttgga ctcaagacga tagttaccgg ataaggcgca gcggtcgggc
     4801 tgaacggggg gttcgtgcac acagcccagc ttggagcgaa cgacctacac cgaactgaga
     4861 tacctacagc gtgagctatg agaaagcgcc acgcttcccg aagggagaaa ggcggacagg
     4921 tatccggtaa gcggcagggt cggaacagga gagcgcacga gggagcttcc agggggaaac
     4981 gcctggtatc tttatagtcc tgtcgggttt cgccacctct gacttgagcg tcgatttttg
     5041 tgatgctcgt caggggggcg gagcctatgg aaaaacgcca gcaacgcggc ctttttacgg
     5101 ttcctggcct tttgctggcc ttttgctcac atgttctttc ctgcgttatc ccctgattct
     5161 gtggataacc gtattaccgc ctttgagtga gctgataccg ctcgccgcag ccgaacgacc
     5221 gagcgcagcg agtcagtgag cgaggaagcg gaagagcgcc caatacgcaa accgcctctc
     5281 cccgcgcgtt ggccgattca ttaatgcagc tggcacgaca ggtttcccga ctggaaagcg
     5341 ggcagtgagc gcaacgcaat taatgtgagt tagctcactc attaggcacc ccaggcttta
     5401 cactttatgc ttccggctcg tatgttgtgt ggaattgtga gcggataaca atttcacaca
     5461 ggaaacagct atgacatgat tacgaattcg catttacgag ctcatttctt gccttgggtc
     5521 tgtaagcgtc gctaagccgt atgacgcagt cctgggtctt caaaataatt tcagcacgct
     5581 cctttgagcc cagctctttg gaatccatca tcgttgcaag ttgggtactc aacgagtcct
     5641 tcatcgatgc actgaaatct acccctttag acttggtcgc atccgcatac tgaaaagcgc
     5701 ctttgaatgc ggcggttaca tctgccgaat acccaaggcc acatgcctta atcgcctgat
     5761 caactggtgc aacagatcga tagggagaaa ggcctgaaca agctgacaag aacacagcgg
     5821 aaagcaacca gatatgacta cgcattaaca atttctccac ccccaaataa tggcactaag
     5881 ccactatacc acttattcga cgtataggtt tggccagagt ggcaggcgcc acttgcgagc
     5941 atccacccaa cgcgaaaatg tcattaatag tagggctgag ctaactgagc gctgacagct
     6001 gggaacacct tgggcatgcg gcttggcttc atgaacaccg atgagcttgg tattgcaacg
     6061 tactggccat gcggctgctg aatcatcatt tagaaaagcc gtgaggtttc cactgccatc
     6121 agcgcatagg aaggcccgac gaccgggcct gagagccccc cgacgatagt ggcagcatgc
     6181 ctctagctat tttgttaaat tcggcaacac gccataggga catagccagc agagctgttg
     6241 acaattaatc atcggctcgt ataatgtgtg gaattgtgag cggataacaa tttcacacat
     6301 aggaggtgat gcatcacgca tccatgggat ccaacctgtt cccgcagctg cagaacctgc
     6361 acgaatacag caacacaccc tcggcctttg tggtgcgcag cgtgtttgaa gacgcctaca
     6421 actacatgaa atccggccag ctgctgcgcc aggtgatcaa caagattcag gaaggcgtgg
     6481 acttcaacag ggcccaggaa cgccacgagt tcggcaacct ctatgaacaa ttgctgcgcg
     6541 acctgcagaa cgccggcaac gccggtgagt tctacacacc tcgaccagtc accgaattta
     6601 tggtgcgcat ggttgatccc aagctggctg aaaaggtcat ggacccggcc tgcggcaccg
     6661 gcggctttct cacctgcgcc atcgagcaca agcgcagacg ctatgtaaaa accgccgaag
     6721 acgaacgcac cttgcaggcc agcatttttg gcgtggagaa aaaaccgctg ccgcacctgc
     6781 tggccaccac caacatgatc ctgcatggca tcgaagtgcc cagccagatc cgtcacgaca
     6841 acaccctgag caaaccgctg atcagctggg gcccaagcga gcgcgtgcat tgtatcgtcg
     6901 ccaacccgcc gttcggcggc atggaagaag acggtatcga aacaaatttt cctgccgctt
     6961 tccgcacccg ggaaaccgcc gatttgttct tggtattgat tatgcagctg ctcaaagatg
     7021 gtggccgcgc cgcagtggta ctgcccgatg gcttcctttt tggcgaaggc atcaaaagcc
     7081 aagcttggca ctggccgtcg ttttacaacg tcgtgactgg gaaaaccctg gcgttaccca
     7141 acttaatcgc cttgcagcac atcccccttt cgccagctgg cgtaatagcg aagaggcccg
     7201 caccgatcgc ccttcccaac agttgcgcag cctgaatggc gaatggcgat aagctagctt
     7261 cacgc     
//
