# Supplementary material for: Development of a high efficiency integration system and promoter library for rapid modification of Pseudomonas putida KT2440
Source: Metab Eng Commun. 2017 Apr 15;5:1–8. doi: 10.1016/j.meteno.2017.04.001 (PMC5699527; doi:10.1016/j.meteno.2017.04.001)
Supplement: Supplementary file 3 — Supplementary material [file mmc3.zip]

Archive with 3 entries (2 files):
- Tables S1 - S8 (updated).xlsx
- __MACOSX/
- __MACOSX/._Tables S1 - S8 (updated).xlsx
