# Supplementary material for: Development of a high efficiency integration system and promoter library for rapid modification of Pseudomonas putida KT2440
Source: Metab Eng Commun. 2017 Apr 15;5:1–8. doi: 10.1016/j.meteno.2017.04.001 (PMC5699527; doi:10.1016/j.meteno.2017.04.001)
Supplement: Supplementary file 3 — Supplementary material [file mmc3.zip › Tables S1 - S8 (updated).xlsx]

## Sheet: S1.Plasmids
Table S1
Plasmids used in this study
Plasmids used for integrase strain construction
Plasmid Name	Relevant Plasmid Features	Source
pK18mobsacB	pUC origin, kanR, sacB	1
pDPP_4740	pK18mobsacB-derivative for deletion of PP_4740 (hsdR)	This Study
pDPP_4740::FC1int-attB	pK18mobsacB-derivative for replacement of PP_4740 (hsdR) with codon-optimized FC1int-attB	This Study
pDPP_4740::FBT1int-attB	pK18mobsacB-derivative for replacement of PP_4740 (hsdR) with codon-optimized FBT1int-attB	This Study
pDPP_4740::RVint-attB	pK18mobsacB-derivative for replacement of PP_4740 (hsdR) with codon-optimized RVint-attB	This Study
pDPP_4740::BxB1int-attB	pK18mobsacB-derivative for replacement of PP_4740 (hsdR) with codon-optimized BxB1int-attB	This Study
Plasmids used for integrase strain testing
Plasmid Name	Relevant Plasmid Features	Source
pBBR1-MCS-2	broad range gram-negative replicating plasmid, kanR	2
pDPP_0545	pK18mobsacB with homology arms for deletion of PP_0545	This Study
pUC57-Kan	pUC plasmid with KanR	GenScript
pPolyAttP	pUC57-Kan with Poly-AttP array	This Study
pJE432	pUC57-Kan with Plac/lacZa/MCS replaced with a new multiple cloning site and RV-attP	This Study
pJE434	pUC57-Kan with Plac/lacZa/MCS replaced replaced with mNeonGreen and RV-attP	This Study
pJE479	pJE434 with BbsI sites replacing BsaI sites	This Study
pJE481	pJE432 with BxB1-attP replacing RV-attP	This Study
pJE482	pJE481 with BbsI sites replacing BsaI sites	This Study
pJE483	pJE479 with BxB1-attP replacing RV-attP	This Study
pJE990	pUC origin from pK18mobsacB, insulated KanR from pK18mobsacB and insulated mNeonGreen cassette	This Study
pJE991	pUC origin from pK18mobsacB, insulated KanR from pK18mobsacB and insulated BbsI cloning site	This Study
Plasmids used for tuning protein expression
Plasmid Name	Relevant Plasmid Features	Source
pJE541	pJE483 with JE111111 promoter driving mNeonGreen expression	This Study
pJE542	pJE483 with JE121111 promoter driving mNeonGreen expression	This Study
pJE543	pJE483 with JE131111 promoter driving mNeonGreen expression	This Study
pJE544	pJE483 with JE141111 promoter driving mNeonGreen expression	This Study
pJE545	pJE483 with JE151111 promoter driving mNeonGreen expression	This Study
pJE546	pJE483 with JE161111 promoter driving mNeonGreen expression	This Study
pJE547	pJE483 with JE111211 promoter driving mNeonGreen expression	This Study
pJE548	pJE483 with JE121211 promoter driving mNeonGreen expression	This Study
pJE549	pJE483 with JE131211 promoter driving mNeonGreen expression	This Study
pJE550	pJE483 with JE141211 promoter driving mNeonGreen expression	This Study
pJE551	pJE483 with JE151211 promoter driving mNeonGreen expression	This Study
pJE552	pJE483 with JE161211 promoter driving mNeonGreen expression	This Study
pJE553	pJE483 with JE111311 promoter driving mNeonGreen expression	This Study
pJE554	pJE483 with JE121311 promoter driving mNeonGreen expression	This Study
pJE555	pJE483 with JE131311 promoter driving mNeonGreen expression	This Study
pJE556	pJE483 with JE141311 promoter driving mNeonGreen expression	This Study
pJE557	pJE483 with JE151311 promoter driving mNeonGreen expression	This Study
pJE558	pJE483 with JE161311 promoter driving mNeonGreen expression	This Study
pJE559	pJE483 with JE111411 promoter driving mNeonGreen expression	This Study
pJE560	pJE483 with JE121411 promoter driving mNeonGreen expression	This Study
pJE561	pJE483 with JE131411 promoter driving mNeonGreen expression	This Study
pJE562	pJE483 with JE141411 promoter driving mNeonGreen expression	This Study
pJE563	pJE483 with JE151411 promoter driving mNeonGreen expression	This Study
pJE564	pJE483 with JE161411 promoter driving mNeonGreen expression	This Study
pJE565	pJE483 with JE111511 promoter driving mNeonGreen expression	This Study
pJE566	pJE483 with JE121511 promoter driving mNeonGreen expression	This Study
pJE567	pJE483 with JE131511 promoter driving mNeonGreen expression	This Study
pJE568	pJE483 with JE141511 promoter driving mNeonGreen expression	This Study
pJE569	pJE483 with JE151511 promoter driving mNeonGreen expression	This Study
pJE570	pJE483 with JE161511 promoter driving mNeonGreen expression	This Study
pJE571	pJE483 with JE111611 promoter driving mNeonGreen expression	This Study
pJE572	pJE483 with JE121611 promoter driving mNeonGreen expression	This Study
pJE573	pJE483 with JE131611 promoter driving mNeonGreen expression	This Study
pJE574	pJE483 with JE141611 promoter driving mNeonGreen expression	This Study
pJE575	pJE483 with JE151611 promoter driving mNeonGreen expression	This Study
pJE576	pJE483 with JE161611 promoter driving mNeonGreen expression	This Study
pJE877	pJE483 with Plac promoter driving mNeonGreen expression	This Study
pJE878	pJE483 with PlacUV5 promoter driving mNeonGreen expression	This Study
pJE943	pJE483 with JE711111 promoter driving mNeonGreen expression	This Study
pJE944	pJE483 with JE721111 promoter driving mNeonGreen expression	This Study
pJE945	pJE483 with JE751111 promoter driving mNeonGreen expression	This Study
pJE946	pJE483 with JE811111 promoter driving mNeonGreen expression	This Study
pJE947	pJE483 with JE821111 promoter driving mNeonGreen expression	This Study
pJE948	pJE483 with JE851111 promoter driving mNeonGreen expression	This Study
pJE949	pJE483 with JE911111 promoter driving mNeonGreen expression	This Study
pJE950	pJE483 with JE921111 promoter driving mNeonGreen expression	This Study
pJE951	pJE483 with JE951111 promoter driving mNeonGreen expression	This Study
pJE952	pJE483 with JEA11111 promoter driving mNeonGreen expression	This Study
pJE953	pJE483 with JEA21111 promoter driving mNeonGreen expression	This Study
pJE954	pJE483 with JEA51111 promoter driving mNeonGreen expression	This Study
pJE955	pJE541 with an AflII site removed	This Study
pJE956	pJE542 with an AflII site removed	This Study
pJE957	pJE545 with an AflII site removed	This Study
pJE958	pJE955 (JE111111 promoter) with JER01 RBS driving mNeonGreen expression	This Study
pJE959	pJE955 (JE111111 promoter) with JER02 RBS driving mNeonGreen expression	This Study
pJE960	pJE955 (JE111111 promoter) with JER03 RBS driving mNeonGreen expression	This Study
pJE961	pJE955 (JE111111 promoter) with JER04 RBS driving mNeonGreen expression	This Study
pJE962	pJE955 (JE111111 promoter) with JER05 RBS driving mNeonGreen expression	This Study
pJE963	pJE955 (JE111111 promoter) with JER06 RBS driving mNeonGreen expression	This Study
pJE964	pJE955 (JE111111 promoter) with JER07 RBS driving mNeonGreen expression	This Study
pJE965	pJE955 (JE111111 promoter) with JER08 RBS driving mNeonGreen expression	This Study
pJE966	pJE955 (JE111111 promoter) with JER09 RBS driving mNeonGreen expression	This Study
pJE967	pJE955 (JE111111 promoter) with JER10 RBS driving mNeonGreen expression	This Study
pJE968	pJE956 (JE121111 promoter) with JER01 RBS driving mNeonGreen expression	This Study
pJE969	pJE956 (JE121111 promoter) with JER02 RBS driving mNeonGreen expression	This Study
pJE970	pJE956 (JE121111 promoter) with JER03 RBS driving mNeonGreen expression	This Study
pJE971	pJE956 (JE121111 promoter) with JER04 RBS driving mNeonGreen expression	This Study
pJE972	pJE956 (JE121111 promoter) with JER05 RBS driving mNeonGreen expression	This Study
pJE973	pJE956 (JE121111 promoter) with JER06 RBS driving mNeonGreen expression	This Study
pJE974	pJE956 (JE121111 promoter) with JER07 RBS driving mNeonGreen expression	This Study
pJE975	pJE956 (JE121111 promoter) with JER08 RBS driving mNeonGreen expression	This Study
pJE976	pJE956 (JE121111 promoter) with JER09 RBS driving mNeonGreen expression	This Study
pJE977	pJE956 (JE121111 promoter) with JER10 RBS driving mNeonGreen expression	This Study
pJE978	pJE957 (JE151111 promoter) with JER01 RBS driving mNeonGreen expression	This Study
pJE979	pJE957 (JE151111 promoter) with JER02 RBS driving mNeonGreen expression	This Study
pJE980	pJE957 (JE151111 promoter) with JER03 RBS driving mNeonGreen expression	This Study
pJE981	pJE957 (JE151111 promoter) with JER04 RBS driving mNeonGreen expression	This Study
pJE982	pJE957 (JE151111 promoter) with JER05 RBS driving mNeonGreen expression	This Study
pJE983	pJE957 (JE151111 promoter) with JER06 RBS driving mNeonGreen expression	This Study
pJE984	pJE957 (JE151111 promoter) with JER07 RBS driving mNeonGreen expression	This Study
pJE985	pJE957 (JE151111 promoter) with JER08 RBS driving mNeonGreen expression	This Study
pJE986	pJE957 (JE151111 promoter) with JER09 RBS driving mNeonGreen expression	This Study
pJE987	pJE957 (JE151111 promoter) with JER10 RBS driving mNeonGreen expression	This Study
References
1	Schafer, A., Tauch, A., Jager, W., Kalinowski, J., Thierbach, G., and Puhler, A. (1994). Small mobilizable multi-purpose cloning vectors derived from the Escherichia coli plasmids pK18 and pK19: selection of defined deletions in the chromosome of Corynebacterium glutamicum. Gene 145, 69-73.
2	Kovach, M.E., Elzer, P.H., Hill, D.S., Robertson, G.T., Farris, M.A., Roop, R.M., 2nd, and Peterson, K.M. (1995). Four new derivatives of the broad-host-range cloning vector pBBR1MCS, carrying different antibiotic-resistance cassettes. Gene 166, 175-176.

## Sheet: S2. Strains with Int. Plasmids
Table S2
P. putida strains constructed for tuning of protein expression
Strain	Promoter Variant (-35/-10)		Plasmid Integrated	Genotype
JE929	no promoter		pJE483	∆hsdR::Ptac:BxB1int-attL-pJE483-attR
JE930	JE111111		pJE541	∆hsdR::Ptac:BxB1int-attL-pJE541-attR
JE931	JE121111		pJE542	∆hsdR::Ptac:BxB1int-attL-pJE542-attR
JE932	JE131111		pJE543	∆hsdR::Ptac:BxB1int-attL-pJE543-attR
JE933	JE141111		pJE544	∆hsdR::Ptac:BxB1int-attL-pJE544-attR
JE934	JE151111		pJE545	∆hsdR::Ptac:BxB1int-attL-pJE545-attR
JE935	JE161111		pJE546	∆hsdR::Ptac:BxB1int-attL-pJE546-attR
JE936	JE111211		pJE547	∆hsdR::Ptac:BxB1int-attL-pJE547-attR
JE937	JE121211		pJE548	∆hsdR::Ptac:BxB1int-attL-pJE548-attR
JE938	JE131211		pJE549	∆hsdR::Ptac:BxB1int-attL-pJE549-attR
JE939	JE141211		pJE550	∆hsdR::Ptac:BxB1int-attL-pJE550-attR
JE940	JE151211		pJE551	∆hsdR::Ptac:BxB1int-attL-pJE551-attR
JE941	JE161211		pJE552	∆hsdR::Ptac:BxB1int-attL-pJE552-attR
JE942	JE111311		pJE553	∆hsdR::Ptac:BxB1int-attL-pJE553-attR
JE943	JE121311		pJE554	∆hsdR::Ptac:BxB1int-attL-pJE554-attR
JE944	JE131311		pJE555	∆hsdR::Ptac:BxB1int-attL-pJE555-attR
JE945	JE141311		pJE556	∆hsdR::Ptac:BxB1int-attL-pJE556-attR
JE946	JE151311		pJE557	∆hsdR::Ptac:BxB1int-attL-pJE557-attR
JE947	JE161311		pJE558	∆hsdR::Ptac:BxB1int-attL-pJE558-attR
JE948	JE111411		pJE559	∆hsdR::Ptac:BxB1int-attL-pJE559-attR
JE949	JE121411		pJE560	∆hsdR::Ptac:BxB1int-attL-pJE560-attR
JE950	JE131411		pJE561	∆hsdR::Ptac:BxB1int-attL-pJE561-attR
JE951	JE141411		pJE562	∆hsdR::Ptac:BxB1int-attL-pJE562-attR
JE952	JE151411		pJE563	∆hsdR::Ptac:BxB1int-attL-pJE563-attR
JE953	JE161411		pJE564	∆hsdR::Ptac:BxB1int-attL-pJE564-attR
JE954	JE111511		pJE565	∆hsdR::Ptac:BxB1int-attL-pJE565-attR
JE955	JE121511		pJE566	∆hsdR::Ptac:BxB1int-attL-pJE566-attR
JE956	JE131511		pJE567	∆hsdR::Ptac:BxB1int-attL-pJE567-attR
JE957	JE141511		pJE568	∆hsdR::Ptac:BxB1int-attL-pJE568-attR
JE958	JE151511		pJE569	∆hsdR::Ptac:BxB1int-attL-pJE569-attR
JE959	JE161511		pJE570	∆hsdR::Ptac:BxB1int-attL-pJE570-attR
JE960	JE111611		pJE571	∆hsdR::Ptac:BxB1int-attL-pJE571-attR
JE961	JE121611		pJE572	∆hsdR::Ptac:BxB1int-attL-pJE572-attR
JE962	JE131611		pJE573	∆hsdR::Ptac:BxB1int-attL-pJE573-attR
JE963	JE141611		pJE574	∆hsdR::Ptac:BxB1int-attL-pJE574-attR
JE964	JE151611		pJE575	∆hsdR::Ptac:BxB1int-attL-pJE575-attR
JE965	JE161611		pJE576	∆hsdR::Ptac:BxB1int-attL-pJE576-attR
JE966	Plac		pJE877	∆hsdR::Ptac:BxB1int-attL-pJE877-attR
JE967	PlacUV5		pJE878	∆hsdR::Ptac:BxB1int-attL-pJE878-attR
Strain	Promoter Variant (UP element)		Plasmid Integrated	Genotype
JE1180	JE711111		pJE943	∆hsdR::Ptac:BxB1int-attL-pJE943-attR
JE1192	JE721111		pJE944	∆hsdR::Ptac:BxB1int-attL-pJE944-attR
JE1182	JE751111		pJE945	∆hsdR::Ptac:BxB1int-attL-pJE945-attR
JE1183	JE811111		pJE946	∆hsdR::Ptac:BxB1int-attL-pJE946-attR
JE1184	JE821111		pJE947	∆hsdR::Ptac:BxB1int-attL-pJE947-attR
JE1196	JE851111		pJE948	∆hsdR::Ptac:BxB1int-attL-pJE948-attR
JE1186	JE911111		pJE949	∆hsdR::Ptac:BxB1int-attL-pJE949-attR
JE1187	JE921111		pJE950	∆hsdR::Ptac:BxB1int-attL-pJE950-attR
JE1188	JE951111		pJE951	∆hsdR::Ptac:BxB1int-attL-pJE951-attR
JE1189	JEA11111		pJE952	∆hsdR::Ptac:BxB1int-attL-pJE952-attR
JE1190	JEA21111		pJE953	∆hsdR::Ptac:BxB1int-attL-pJE953-attR
JE1191	JEA51111		pJE954	∆hsdR::Ptac:BxB1int-attL-pJE954-attR
Strain	Promoter Variant	RBS variants	Plasmid Integrated	Genotype
JE1344	JE111111	JER01	pJE958	∆hsdR::Ptac:BxB1int-attL-pJE958-attR
JE1345	JE111111	JER02	pJE959	∆hsdR::Ptac:BxB1int-attL-pJE959-attR
JE1346	JE111111	JER03	pJE960	∆hsdR::Ptac:BxB1int-attL-pJE960-attR
JE1347	JE111111	JER04	pJE961	∆hsdR::Ptac:BxB1int-attL-pJE961-attR
JE1348	JE111111	JER05	pJE962	∆hsdR::Ptac:BxB1int-attL-pJE962-attR
JE1349	JE111111	JER06	pJE963	∆hsdR::Ptac:BxB1int-attL-pJE963-attR
JE1350	JE111111	JER07	pJE964	∆hsdR::Ptac:BxB1int-attL-pJE964-attR
JE1351	JE111111	JER08	pJE965	∆hsdR::Ptac:BxB1int-attL-pJE965-attR
JE1352	JE111111	JER09	pJE966	∆hsdR::Ptac:BxB1int-attL-pJE966-attR
JE1353	JE111111	JER10	pJE967	∆hsdR::Ptac:BxB1int-attL-pJE967-attR
JE1354	JE121111	JER01	pJE968	∆hsdR::Ptac:BxB1int-attL-pJE968-attR
JE1355	JE121111	JER02	pJE969	∆hsdR::Ptac:BxB1int-attL-pJE969-attR
JE1356	JE121111	JER03	pJE970	∆hsdR::Ptac:BxB1int-attL-pJE970-attR
JE1357	JE121111	JER04	pJE971	∆hsdR::Ptac:BxB1int-attL-pJE971-attR
JE1358	JE121111	JER05	pJE972	∆hsdR::Ptac:BxB1int-attL-pJE972-attR
JE1359	JE121111	JER06	pJE973	∆hsdR::Ptac:BxB1int-attL-pJE973-attR
JE1360	JE121111	JER07	pJE974	∆hsdR::Ptac:BxB1int-attL-pJE974-attR
JE1361	JE121111	JER08	pJE975	∆hsdR::Ptac:BxB1int-attL-pJE975-attR
JE1362	JE121111	JER09	pJE976	∆hsdR::Ptac:BxB1int-attL-pJE976-attR
JE1363	JE121111	JER10	pJE977	∆hsdR::Ptac:BxB1int-attL-pJE977-attR
JE1364	JE151111	JER01	pJE978	∆hsdR::Ptac:BxB1int-attL-pJE978-attR
JE1365	JE151111	JER02	pJE979	∆hsdR::Ptac:BxB1int-attL-pJE979-attR
JE1366	JE151111	JER03	pJE980	∆hsdR::Ptac:BxB1int-attL-pJE980-attR
JE1367	JE151111	JER04	pJE981	∆hsdR::Ptac:BxB1int-attL-pJE981-attR
JE1368	JE151111	JER05	pJE982	∆hsdR::Ptac:BxB1int-attL-pJE982-attR
JE1369	JE151111	JER06	pJE983	∆hsdR::Ptac:BxB1int-attL-pJE983-attR
JE1370	JE151111	JER07	pJE984	∆hsdR::Ptac:BxB1int-attL-pJE984-attR
JE1371	JE151111	JER08	pJE985	∆hsdR::Ptac:BxB1int-attL-pJE985-attR
JE1372	JE151111	JER09	pJE986	∆hsdR::Ptac:BxB1int-attL-pJE986-attR
JE1373	JE151111	JER10	pJE987	∆hsdR::Ptac:BxB1int-attL-pJE987-attR

## Sheet: S3.Oligos
Table S3
Oligos used in this study
PCR primers for plasmid cloning
Name	Sequence	Function
PP_4740_EXT_F	CTTTTAACCGTTCGACAGC	Screening for deletion of PP_4740
PP_4740_EXT_R	CAGCAGGTTGGTCTTGATG	Screening for deletion of PP_4740
PP_4740_INT_F	CGAAATCTACCTGTCGCTC	Screening for deletion of PP_4740
PP_4740_INT_R	CGTGATTGATATCGTCGC	Screening for deletion of PP_4740
(oJE186)_pJE432-435_bb_F	gcctggggtgcctaatg	construction of pJE432/433
(oJE187)_pJE432-435_bb_R	ttaagccagccccgac	construction of pJE432/433
(oJE188)_pJE432-435_ins_F	gcgcgtcagcgggtgt	construction of pJE432/433
(oJE189)_pJE432-435_ins_R	caattaatgtgagttagctcactc	construction of pJE432/433
(oJE192)_pJE434_ins_UP_R	ACCTTCGTAGGTATAACGG	construction of pJE432/433
(oJE193)_pJE434_ins_DN_F	GGCATCGCTGACGGTCA	construction of pJE432/433
(oJE520)_pUC_ori_F	ccagggcgtgcccttgggctccccgggcgcgtactccaaaaggatctaggtgaagatcct	Amplification of pUC origin for pJE990/991 construction
(oJE521)_pUC_ori_R	TGAAGGCCGCTAACGCGGCCTTTTTTTGTTTCTGGTCTCCCagaggcggtttgcgtattg	Amplification of pUC origin for pJE990/991 construction
(oJE522)_pJE990_Block_1_F	GGGAGACCAGAAACAAAAAAAGG	Amplification of gBlock for pJE990/991 construction
(oJE523)_pJE990_Block_1_R	tgcaaagtaaactggatggct	Amplification of gBlock for pJE990/991 construction
(oJE524)_pJE990_Block_2_F	agatccttggcggcaag	Amplification of gBlock for pJE990/991 construction
(oJE525)_pJE990_Block_2_R	GTGTAGGTGGTACGTGCC	Amplification of gBlock for pJE990/991 construction
(oJE526)_pJE990_Block_3_F	ATGGCAAGCGCTACCGT	Amplification of gBlock for pJE990/991 construction
(oJE527)_pJE990_Block_3_R	ggagtacgcgcccgggga	Amplification of gBlock for pJE990/991 construction
(oJE489)_pJE954_qc_F	gtgtcggggctggctggaggatccagtcaaaagcct	Quickchange mutagenesis to remove 2nd AflII site from promoter testing plasmids
(oJE490)_pJE954_qc_R	aggcttttgactggatcctccagccagccccgacac	Quickchange mutagenesis to remove 2nd AflII site from promoter testing plasmids
(oJE786)_A118_poly_ver_Lv2	TATCTCACAGGTCCACGGTT	Primer 3 for screening pPolyAttP integration into integrase strains
(oJE787)_A118_poly_ver_Rv1	GCAATTAAGCGAGTTGGAAATG	Primer 4 for screening pPolyAttP integration into integrase strains
(oJE516)_Univ_attB_R	ACGCCTTCCTGAATCTTGTT	Primer 2 for screening pPolyAttP integration into integrase strains
(oJE785)_phiBT1_int_L	CACCCGGAGACCAAGAAATA	Primer 1 for screening pPolyAttP integration into phiBT1 strain
(oJE788)_phiC1_int_L	AGCTGTTTGACGATGAGGTT	Primer 1 for screening pPolyAttP integration into phiC1 strain
(oJE789)_RV1_int_L	GGTAAAAGCGGCCGTATTTT	Primer 1 for screening pPolyAttP integration into RV strain
(oJE790)_Bxb1_int_L	ATTTTGGTGACCTGCAAGAG	Primer 1 for screening pPolyAttP integration into BxB1 strain
(oJE65)_oJE65	cgacgatagtggcagcatg	Primer 1 for screening all BxB1 target plasmids integration into BxB1 strain
(oJE66)_oJE66	catgtagttgtaggcgtcttc	Primer 2 for screening all BxB1 target plasmids integration into BxB1 strain
(oJE1112)_pJE482_intscr_L1	gagacggtcacagcttgtct	Primer 3 for screening pJE482-derivatives integration into BxB1 strain
(oJE1131)_pJE482_intscr_R3	taggcaccccaggcTCTA	Primer 4 for screening pJE482-derivatives integration into BxB1 strain
(oJE1116)_pJE483_intscr_L1	TTCAAAGAGTGGCAGAAAGC	Primer 3 for screening pJE483-derivatives integration into BxB1 strain
(oJE1132)_pJE483_intscr_R3	taggcaccccaggcGCTA	Primer 4 for screening pJE483-derivatives integration into BxB1 strain
(oJE1120)_pJE990_intscr_L2	ATGTCATGGGTATGGACGAA	Primer 3 for screening pJE990-derivatives integration into BxB1 strain
(oJE1121)_pJE990_intscr_R2	cacctagatccttttggagtacg	Primer 4 for screening pJE990/991-derivatives integration into BxB1 strain
(oJE1123)_pJE991_intscr_L2	cgataattcaGGTagaagacaaCTGG	Primer 3 for screening pJE991-derivatives integration into BxB1 strain
PP_0545_UP_fwd	ctctagagtcgacctgcaggcatgcaCCGATCAGGCCGCGTGGC	construction of p∆0545
PP_0545_UP_rev	aaggagacacaccACCGCGTCGCCTTCTTCGC	construction of p∆0545
PP_0545_DOWN_fwd	aggacctaccgggACGAAACTCCTCCTCTTGTTTAG	construction of p∆0545
PP_0545_DOWN_rev	acgttgtaaaacgacggccagtgccaCGGGCCTTGCCGGCGATG	construction of p∆0545
Oligos used for annealing and ligations
Name	Sequence	Function
(oJE97)_oJE-UP11_+	gtctCTATGGAGGTCAGGTATGATTACTATTGACAATTAAT	Construction of promoters JE11NNNN promoters
(oJE98)_oJE-UP11_-	ccgatgATTAATTGTCAATAGTAATCATACCTGACCTCCATAG	Construction of promoters JE11NNNN promoters
(oJE99)_oJE-UP12_+	gtctCTATGGAGGTCAGGTATGATTACTATTTACAATTAAT	Construction of promoters JE12NNNN promoters
(oJE100)_oJE-UP12_-	ccgatgATTAATTGTAAATAGTAATCATACCTGACCTCCATAG	Construction of promoters JE12NNNN promoters
(oJE101)_oJE-UP13_+	gtctCTATGGAGGTCAGGTATGATTACTAATTACAATTAAT	Construction of promoters JE13NNNN promoters
(oJE102)_oJE-UP13_-	ccgatgATTAATTGTAATTAGTAATCATACCTGACCTCCATAG	Construction of promoters JE13NNNN promoters
(oJE103)_oJE-UP14_+	gtctCTATGGAGGTCAGGTATGATTACTATTAAGAATTAAT	Construction of promoters JE14NNNN promoters
(oJE104)_oJE-UP14_-	ccgatgATTAATTCTTAATAGTAATCATACCTGACCTCCATAG	Construction of promoters JE14NNNN promoters
(oJE105)_oJE-UP15_+	gtctCTATGGAGGTCAGGTATGATTACTACTCAGAATTAAT	Construction of promoters JE15NNNN promoters
(oJE106)_oJE-UP15_-	ccgatgATTAATTCTGAGTAGTAATCATACCTGACCTCCATAG	Construction of promoters JE15NNNN promoters
(oJE107)_oJE-UP16_+	gtctCTATGGAGGTCAGGTATGATTACTATTGAGAATTAAT	Construction of promoters JE16NNNN promoters
(oJE108)_oJE-UP16_-	ccgatgATTAATTCTCAATAGTAATCATACCTGACCTCCATAG	Construction of promoters JE16NNNN promoters
(oJE465)_oJE-UP71_+	gtctGTTTCTCGCAAAAAACTTCAAAATAAACGCTTGACAATTAAT	Construction of promoters JE71NNNN promoters
(oJE466)_oJE-UP71_-	ccgatgATTAATTGTCAAGCGTTTATTTTGAAGTTTTTTGCGAGAAAC	Construction of promoters JE71NNNN promoters
(oJE467)_oJE-UP72_+	gtctGTTTCTCGCAAAAAACTTCAAAATAAACGCTTTACAATTAAT	Construction of promoters JE72NNNN promoters
(oJE468)_oJE-UP72_-	ccgatgATTAATTGTAAAGCGTTTATTTTGAAGTTTTTTGCGAGAAAC	Construction of promoters JE72NNNN promoters
(oJE469)_oJE-UP75_+	gtctGTTTCTCGCAAAAAACTTCAAAATAAACGCCTCAGAATTAAT	Construction of promoters JE75NNNN promoters
(oJE470)_oJE-UP75_-	ccgatgATTAATTCTGAGGCGTTTATTTTGAAGTTTTTTGCGAGAAAC	Construction of promoters JE75NNNN promoters
(oJE471)_oJE-UP81_+	gtctGTTTCTCGCAGAAAACTTCAAAATAAACGCTTGACAATTAAT	Construction of promoters JE81NNNN promoters
(oJE472)_oJE-UP81_-	ccgatgATTAATTGTCAAGCGTTTATTTTGAAGTTTTCTGCGAGAAAC	Construction of promoters JE81NNNN promoters
(oJE473)_oJE-UP82_+	gtctGTTTCTCGCAGAAAACTTCAAAATAAACGCTTTACAATTAAT	Construction of promoters JE82NNNN promoters
(oJE474)_oJE-UP82_-	ccgatgATTAATTGTAAAGCGTTTATTTTGAAGTTTTCTGCGAGAAAC	Construction of promoters JE82NNNN promoters
(oJE475)_oJE-UP85_+	gtctGTTTCTCGCAGAAAACTTCAAAATAAACGCCTCAGAATTAAT	Construction of promoters JE85NNNN promoters
(oJE476)_oJE-UP85_-	ccgatgATTAATTCTGAGGCGTTTATTTTGAAGTTTTCTGCGAGAAAC	Construction of promoters JE85NNNN promoters
(oJE477)_oJE-UP91_+	gtctAGCGGTAGTAAAAAACTTCAAAATAAACGCTTGACAATTAAT	Construction of promoters JE91NNNN promoters
(oJE478)_oJE-UP91_-	ccgatgATTAATTGTCAAGCGTTTATTTTGAAGTTTTTTACTACCGCT	Construction of promoters JE91NNNN promoters
(oJE479)_oJE-UP92_+	gtctAGCGGTAGTAAAAAACTTCAAAATAAACGCTTTACAATTAAT	Construction of promoters JE92NNNN promoters
(oJE480)_oJE-UP92_-	ccgatgATTAATTGTAAAGCGTTTATTTTGAAGTTTTTTACTACCGCT	Construction of promoters JE92NNNN promoters
(oJE481)_oJE-UP95_+	gtctAGCGGTAGTAAAAAACTTCAAAATAAACGCCTCAGAATTAAT	Construction of promoters JE95NNNN promoters
(oJE482)_oJE-UP95_-	ccgatgATTAATTCTGAGGCGTTTATTTTGAAGTTTTTTACTACCGCT	Construction of promoters JE95NNNN promoters
(oJE483)_oJE-UPA1_+	gtctAGTTTCTCGCAAAAACTTCAAAATAAACGCTTGACAATTAAT	Construction of promoters JEA1NNNN promoters
(oJE484)_oJE-UPA1_-	ccgatgATTAATTGTCAAGCGTTTATTTTGAAGTTTTTGCGAGAAACT	Construction of promoters JEA1NNNN promoters
(oJE485)_oJE-UPA2_+	gtctAGTTTCTCGCAAAAACTTCAAAATAAACGCTTTACAATTAAT	Construction of promoters JEA2NNNN promoters
(oJE486)_oJE-UPA2_-	ccgatgATTAATTGTAAAGCGTTTATTTTGAAGTTTTTGCGAGAAACT	Construction of promoters JEA2NNNN promoters
(oJE487)_oJE-UPA5_+	gtctAGTTTCTCGCAAAAACTTCAAAATAAACGCCTCAGAATTAAT	Construction of promoters JEA5NNNN promoters
(oJE488)_oJE-UPA5_-	ccgatgATTAATTCTGAGGCGTTTATTTTGAAGTTTTTGCGAGAAACT	Construction of promoters JEA5NNNN promoters
(oJE133)_oJE-DN1111_+	catcggCTCGTATAATGTGATCAGACCTGGAATTGTGAGCGGATAACAATT	Construction of promoters JENN1111 promoters
(oJE134)_oJE-DN1111_-	taagAATTGTTATCCGCTCACAATTCCAGGTCTGATCACATTATACGAG	Construction of promoters JENN1111 promoters
(oJE135)_oJE-DN1211_+	catcggCTCGTTTAATGTGATCAGACCTGGAATTGTGAGCGGATAACAATT	Construction of promoters JENN1211 promoters
(oJE136)_oJE-DN1211_-	taagAATTGTTATCCGCTCACAATTCCAGGTCTGATCACATTAAACGAG	Construction of promoters JENN1211 promoters
(oJE137)_oJE-DN1311_+	catcggCTCGAATAATGTGATCAGACCTGGAATTGTGAGCGGATAACAATT	Construction of promoters JENN1311 promoters
(oJE138)_oJE-DN1311_-	taagAATTGTTATCCGCTCACAATTCCAGGTCTGATCACATTATTCGAG	Construction of promoters JENN1311 promoters
(oJE139)_oJE-DN1411_+	catcggCTCGGATAATGTGATCAGACCTGGAATTGTGAGCGGATAACAATT	Construction of promoters JENN1411 promoters
(oJE140)_oJE-DN1411_-	taagAATTGTTATCCGCTCACAATTCCAGGTCTGATCACATTATCCGAG	Construction of promoters JENN1411 promoters
(oJE141)_oJE-DN1511_+	catcggCTCGTATGTTGTGATCAGACCTGGAATTGTGAGCGGATAACAATT	Construction of promoters JENN1511 promoters
(oJE142)_oJE-DN1511_-	taagAATTGTTATCCGCTCACAATTCCAGGTCTGATCACAACATACGAG	Construction of promoters JENN1511 promoters
(oJE143)_oJE-DN1611_+	catcggCTCGGATAACGTGATCAGACCTGGAATTGTGAGCGGATAACAATT	Construction of promoters JENN1611 promoters
(oJE144)_oJE-DN1611_-	taagAATTGTTATCCGCTCACAATTCCAGGTCTGATCACGTTATCCGAG	Construction of promoters JENN1611 promoters
(oJE73)_UP_lac_+	gtctttgcattaggcaccccaggctttacactttatgcttccg	Construction of lac/lacUV5 promoters
(oJE74)_UP_lac_-	acgagccggaagcataaagtgtaaagcctggggtgcctaatgcaa	Construction of lac/lacUV5 promoters
(oJE75)_DN_lac_+	gctcgtatgttgtgtggaattgtgagcggataacaatttcacac	Construction of lac promoters
(oJE76)_DN_lac_-	taaggtgtgaaattgttatccgctcacaattccacacaacat	Construction of lac promoters
(oJE77)_DN_lacUV5_+	gctcgtataatgtgtggaattgtgagcggataacaatttcacac	Construction of lacUV5 promoters
(oJE78)_DN_lacUV5_-	taaggtgtgaaattgttatccgctcacaattccacacattat	Construction of lacUV5 promoters
(oJE491)_JER01_+	ttaagattaactcacacAGGAGGGtatca	Construction of JER01 RBS
(oJE492)_JER01_-	tatgataCCCTCCTgtgtgagttaatc	Construction of JER01 RBS
(oJE493)_JER02_+	ttaagattaactcacacAGGAAGGtatca	Construction of JER02 RBS
(oJE494)_JER02_-	tatgataCCTTCCTgtgtgagttaatc	Construction of JER02 RBS
(oJE495)_JER03_+	ttaagattaactcacacAAGAAGGtatca	Construction of JER03 RBS
(oJE496)_JER03_-	tatgataCCTTCTTgtgtgagttaatc	Construction of JER03 RBS
(oJE497)_JER04_+	ttaagattaactcacacACGAGGGtatca	Construction of JER04 RBS
(oJE498)_JER04_-	tatgataCCCTCGTgtgtgagttaatc	Construction of JER04 RBS
(oJE499)_JER05_+	ttaagattaactcacacACAAAGGtatca	Construction of JER05 RBS
(oJE500)_JER05_-	tatgataCCTTTGTgtgtgagttaatc	Construction of JER05 RBS
(oJE501)_JER06_+	ttaagattaactcacacACGAGAGtatca	Construction of JER06 RBS
(oJE502)_JER06_-	tatgataCTCTCGTgtgtgagttaatc	Construction of JER06 RBS
(oJE503)_JER07_+	ttaagattaactcacacAAAAGAGtatca	Construction of JER07 RBS
(oJE504)_JER07_-	tatgataCTCTTTTgtgtgagttaatc	Construction of JER07 RBS
(oJE505)_JER08_+	ttaagattaactcacacAAGAAAGtatca	Construction of JER08 RBS
(oJE506)_JER08_-	tatgataCTTTCTTgtgtgagttaatc	Construction of JER08 RBS
(oJE507)_JER09_+	ttaagattaactcacacAGAAAAGtatca	Construction of JER09 RBS
(oJE508)_JER09_-	tatgataCTTTTCTgtgtgagttaatc	Construction of JER09 RBS
(oJE509)_JER10_+	ttaagattaactcacacACGAAAGtatca	Construction of JER10 RBS
(oJE510)_JER10_-	tatgataCTTTCGTgtgtgagttaatc	Construction of JER10 RBS
(oJE263)_BxB1-attP_Xho/Not_+	TCGAGgtcgtggtttgtctggtcaaccaccgcggtctcagtggtgtacggtacaaaccccgacGC
(oJE264)_BxB1-attP_Xho/Not_-	GGCCGCgtcggggtttgtaccgtacaccactgagaccgcggtggttgaccagacaaaccacgacC
(oJE266)_pJE482_+	GATCCATCCaagtcttcaattgcaatccgataattcaGGTagaagacaaCTGGC	Construction of pJE482
(oJE267)_pJE482_-	TCGAGCCAGttgtcttctACCtgaattatcggattgcaattgaagacttGGATG	Construction of pJE482
(oJE260)_pJE479_+	GTCTtagtcttcaCCGATGAGCTACCCAGTAGTagaagacaa	Construction of pJE479
(oJE261)_pJE479_-	TAAGttgtcttctACTACTGGGTAGCTCATCGGtgaagacta	Construction of pJE479

## Sheet: S4. Expression Cassette Parts
	*Number in parenthesis in element titles indicates position in JE promoter series name (JE[1][2][3][4][5][6])
Element:	Upstream (of -35) element (1)		-35 element (2)		Middle (between -35/10) element (3)		-10 element (4)		Downstream (of -10) element (5)		Operator region (6)		Additional 5' UTR (including RBS) [JER]
	Name	Sequence	Name	Sequence	Name	Sequence	Name	Sequence	Name	Sequence	Name	Sequence	Name	Sequence
Variants:	UP (#1 - no operator)	CTATGGAGGTCAGGTATGATTACTA	-35 (#1 - TTGACA)	TTGACA	D_Mid (1-16, #1 - no operator)	ATTAATcatcggCTCG	-10 (#1 - TATAAT)	TATAAT	DOWN (1-11, #1)	GTGATCAGACC	5' UTR (#1 - LacO)	TGGAATTGTGAGCGGATAACAATT	ORIGINAL	cttaagattaactcacacAGGAGATatcat
	UP (#7 - 16SA UP region)	GTTTCTCGCAAAAAACTTCAAAATAAACGC	-35 (#2 - TTTACA)	TTTACA			-10 (#2 - TTTAAT)	TTTAAT					JER01	cttaagattaactcacacAGGAGGGtatcat
	UP (#8 - 16SC UP region)	GTTTCTCGCAGAAAACTTCAAAATAAACGC	-35 (#3 - ATTACA)	ATTACA			-10 (#3 - AATAAT)	AATAAT					JER02	cttaagattaactcacacAGGAAGGtatcat
	UP (#9 - 16SE UP region)	AGCGGTAGTAAAAAACTTCAAAATAAACGC	-35 (#4 - TTAAGA)	TTAAGA			-10 (#4 - GATAAT)	GATAAT					JER03	cttaagattaactcacacAAGAAGGtatcat
	UP (#A - 16SF UP region)	AGTTTCTCGCAAAAACTTCAAAATAAACGC	-35 (#5 - CTCAGA)	CTCAGA			-10 (#5 - TATGTT)	TATGTT					JER04	cttaagattaactcacacACGAGGGtatcat
			-35 (#6 - TTGAGA)	TTGAGA			-10 (#6 - GATAAC)	GATAAC					JER05	cttaagattaactcacacACAAAGGtatcat
													JER06	cttaagattaactcacacACGAGAGtatcat
													JER07	cttaagattaactcacacAAAAGAGtatcat
													JER08	cttaagattaactcacacAAGAAAGtatcat
													JER09	cttaagattaactcacacAGAAAAGtatcat
													JER10	cttaagattaactcacacACGAAAGtatcat

## Sheet: S5.Expression Cassettes
Table S5
Expression Cassette Sequences
*sequences below cover UP region to nucleotide just before the start codon
*uppercase letters are -35/-10/core RBS sequences
Promoter Name	RBS Name	Promoter sequence	UP element	-35 element	-10 element
Plac	original	ttgcattaggcaccccaggcTTTACActttatgcttccggctcgTATGTTgtgtggaattgtgagcggataacaatttcacaccttaagattaactcacacAGGAGATatcat	Plac	Plac	Plac
PlacUV5	original	ttgcattaggcaccccaggcTTTACActttatgcttccggctcgTATAATgtgtggaattgtgagcggataacaatttcacaccttaagattaactcacacAGGAGATatcat	Plac	Plac	PlacUV5
JE111111 (Ptac)	original	ctatggaggtcaggtatgattactaTTGACAattaatcatcggctcgTATAATgtgatcagacctggaattgtgagcggataacaattcttaagattaactcacacAGGAGATatcat	original (1)	variant 1	variant 1
JE121111	original	ctatggaggtcaggtatgattactaTTTACAattaatcatcggctcgTATAATgtgatcagacctggaattgtgagcggataacaattcttaagattaactcacacAGGAGATatcat	original (1)	variant 2	variant 1
JE131111	original	ctatggaggtcaggtatgattactaATTACAattaatcatcggctcgTATAATgtgatcagacctggaattgtgagcggataacaattcttaagattaactcacacAGGAGATatcat	original (1)	variant 3	variant 1
JE141111	original	ctatggaggtcaggtatgattactaTTAAGAattaatcatcggctcgTATAATgtgatcagacctggaattgtgagcggataacaattcttaagattaactcacacAGGAGATatcat	original (1)	variant 4	variant 1
JE151111	original	ctatggaggtcaggtatgattactaCTCAGAattaatcatcggctcgTATAATgtgatcagacctggaattgtgagcggataacaattcttaagattaactcacacAGGAGATatcat	original (1)	variant 5	variant 1
JE161111	original	ctatggaggtcaggtatgattactaTTGAGAattaatcatcggctcgTATAATgtgatcagacctggaattgtgagcggataacaattcttaagattaactcacacAGGAGATatcat	original (1)	variant 6	variant 1
JE111211	original	ctatggaggtcaggtatgattactaTTGACAattaatcatcggctcgTTTAATgtgatcagacctggaattgtgagcggataacaattcttaagattaactcacacAGGAGATatcat	original (1)	variant 1	variant 2
JE121211	original	ctatggaggtcaggtatgattactaTTTACAattaatcatcggctcgTTTAATgtgatcagacctggaattgtgagcggataacaattcttaagattaactcacacAGGAGATatcat	original (1)	variant 2	variant 2
JE131211	original	ctatggaggtcaggtatgattactaATTACAattaatcatcggctcgTTTAATgtgatcagacctggaattgtgagcggataacaattcttaagattaactcacacAGGAGATatcat	original (1)	variant 3	variant 2
JE141211	original	ctatggaggtcaggtatgattactaTTAAGAattaatcatcggctcgTTTAATgtgatcagacctggaattgtgagcggataacaattcttaagattaactcacacAGGAGATatcat	original (1)	variant 4	variant 2
JE151211	original	ctatggaggtcaggtatgattactaCTCAGAattaatcatcggctcgTTTAATgtgatcagacctggaattgtgagcggataacaattcttaagattaactcacacAGGAGATatcat	original (1)	variant 5	variant 2
JE161211	original	ctatggaggtcaggtatgattactaTTGAGAattaatcatcggctcgTTTAATgtgatcagacctggaattgtgagcggataacaattcttaagattaactcacacAGGAGATatcat	original (1)	variant 6	variant 2
JE111311	original	ctatggaggtcaggtatgattactaTTGACAattaatcatcggctcgAATAATgtgatcagacctggaattgtgagcggataacaattcttaagattaactcacacAGGAGATatcat	original (1)	variant 1	variant 3
JE121311	original	ctatggaggtcaggtatgattactaTTTACAattaatcatcggctcgAATAATgtgatcagacctggaattgtgagcggataacaattcttaagattaactcacacAGGAGATatcat	original (1)	variant 2	variant 3
JE131311	original	ctatggaggtcaggtatgattactaATTACAattaatcatcggctcgAATAATgtgatcagacctggaattgtgagcggataacaattcttaagattaactcacacAGGAGATatcat	original (1)	variant 3	variant 3
JE141311	original	ctatggaggtcaggtatgattactaTTAAGAattaatcatcggctcgAATAATgtgatcagacctggaattgtgagcggataacaattcttaagattaactcacacAGGAGATatcat	original (1)	variant 4	variant 3
JE151311	original	ctatggaggtcaggtatgattactaCTCAGAattaatcatcggctcgAATAATgtgatcagacctggaattgtgagcggataacaattcttaagattaactcacacAGGAGATatcat	original (1)	variant 5	variant 3
JE161311	original	ctatggaggtcaggtatgattactaTTGAGAattaatcatcggctcgAATAATgtgatcagacctggaattgtgagcggataacaattcttaagattaactcacacAGGAGATatcat	original (1)	variant 6	variant 3
JE111411	original	ctatggaggtcaggtatgattactaTTGACAattaatcatcggctcgGATAATgtgatcagacctggaattgtgagcggataacaattcttaagattaactcacacAGGAGATatcat	original (1)	variant 1	variant 4
JE121411	original	ctatggaggtcaggtatgattactaTTTACAattaatcatcggctcgGATAATgtgatcagacctggaattgtgagcggataacaattcttaagattaactcacacAGGAGATatcat	original (1)	variant 2	variant 4
JE131411	original	ctatggaggtcaggtatgattactaATTACAattaatcatcggctcgGATAATgtgatcagacctggaattgtgagcggataacaattcttaagattaactcacacAGGAGATatcat	original (1)	variant 3	variant 4
JE141411	original	ctatggaggtcaggtatgattactaTTAAGAattaatcatcggctcgGATAATgtgatcagacctggaattgtgagcggataacaattcttaagattaactcacacAGGAGATatcat	original (1)	variant 4	variant 4
JE151411	original	ctatggaggtcaggtatgattactaCTCAGAattaatcatcggctcgGATAATgtgatcagacctggaattgtgagcggataacaattcttaagattaactcacacAGGAGATatcat	original (1)	variant 5	variant 4
JE161411	original	ctatggaggtcaggtatgattactaTTGAGAattaatcatcggctcgGATAATgtgatcagacctggaattgtgagcggataacaattcttaagattaactcacacAGGAGATatcat	original (1)	variant 6	variant 4
JE111511	original	ctatggaggtcaggtatgattactaTTGACAattaatcatcggctcgTATGTTgtgatcagacctggaattgtgagcggataacaattcttaagattaactcacacAGGAGATatcat	original (1)	variant 1	variant 5
JE121511	original	ctatggaggtcaggtatgattactaTTTACAattaatcatcggctcgTATGTTgtgatcagacctggaattgtgagcggataacaattcttaagattaactcacacAGGAGATatcat	original (1)	variant 2	variant 5
JE131511	original	ctatggaggtcaggtatgattactaATTACAattaatcatcggctcgTATGTTgtgatcagacctggaattgtgagcggataacaattcttaagattaactcacacAGGAGATatcat	original (1)	variant 3	variant 5
JE141511	original	ctatggaggtcaggtatgattactaTTAAGAattaatcatcggctcgTATGTTgtgatcagacctggaattgtgagcggataacaattcttaagattaactcacacAGGAGATatcat	original (1)	variant 4	variant 5
JE151511	original	ctatggaggtcaggtatgattactaCTCAGAattaatcatcggctcgTATGTTgtgatcagacctggaattgtgagcggataacaattcttaagattaactcacacAGGAGATatcat	original (1)	variant 5	variant 5
JE161511	original	ctatggaggtcaggtatgattactaTTGAGAattaatcatcggctcgTATGTTgtgatcagacctggaattgtgagcggataacaattcttaagattaactcacacAGGAGATatcat	original (1)	variant 6	variant 5
JE111611	original	ctatggaggtcaggtatgattactaTTGACAattaatcatcggctcgGATAACgtgatcagacctggaattgtgagcggataacaattcttaagattaactcacacAGGAGATatcat	original (1)	variant 1	variant 6
JE121611	original	ctatggaggtcaggtatgattactaTTTACAattaatcatcggctcgGATAACgtgatcagacctggaattgtgagcggataacaattcttaagattaactcacacAGGAGATatcat	original (1)	variant 2	variant 6
JE131611	original	ctatggaggtcaggtatgattactaATTACAattaatcatcggctcgGATAACgtgatcagacctggaattgtgagcggataacaattcttaagattaactcacacAGGAGATatcat	original (1)	variant 3	variant 6
JE141611	original	ctatggaggtcaggtatgattactaTTAAGAattaatcatcggctcgGATAACgtgatcagacctggaattgtgagcggataacaattcttaagattaactcacacAGGAGATatcat	original (1)	variant 4	variant 6
JE151611	original	ctatggaggtcaggtatgattactaCTCAGAattaatcatcggctcgGATAACgtgatcagacctggaattgtgagcggataacaattcttaagattaactcacacAGGAGATatcat	original (1)	variant 5	variant 6
JE161611	original	ctatggaggtcaggtatgattactaTTGAGAattaatcatcggctcgGATAACgtgatcagacctggaattgtgagcggataacaattcttaagattaactcacacAGGAGATatcat	original (1)	variant 6	variant 6
JE711111	original	gtttctcgcaaaaaacttcaaaataaacgcTTGACAattaatcatcggctcgTATAATgtgatcagacctggaattgtgagcggataacaattcttaagattaactcacacAGGAGATatcat	PrRNA_1 (7)	variant 1	variant 1
JE721111	original	gtttctcgcaaaaaacttcaaaataaacgcTTTACAattaatcatcggctcgTATAATgtgatcagacctggaattgtgagcggataacaattcttaagattaactcacacAGGAGATatcat	PrRNA_1 (7)	variant 2	variant 1
JE751111	original	gtttctcgcaaaaaacttcaaaataaacgcCTCAGAattaatcatcggctcgTATAATgtgatcagacctggaattgtgagcggataacaattcttaagattaactcacacAGGAGATatcat	PrRNA_1 (7)	variant 5	variant 1
JE811111	original	gtttctcgcagaaaacttcaaaataaacgcTTGACAattaatcatcggctcgTATAATgtgatcagacctggaattgtgagcggataacaattcttaagattaactcacacAGGAGATatcat	PrRNA_2 (8)	variant 1	variant 1
JE821111	original	gtttctcgcagaaaacttcaaaataaacgcTTTACAattaatcatcggctcgTATAATgtgatcagacctggaattgtgagcggataacaattcttaagattaactcacacAGGAGATatcat	PrRNA_2 (8)	variant 2	variant 1
JE851111	original	gtttctcgcagaaaacttcaaaataaacgcCTCAGAattaatcatcggctcgTATAATgtgatcagacctggaattgtgagcggataacaattcttaagattaactcacacAGGAGATatcat	PrRNA_2 (8)	variant 5	variant 1
JE911111	original	agcggtagtaaaaaacttcaaaataaacgcTTGACAattaatcatcggctcgTATAATgtgatcagacctggaattgtgagcggataacaattcttaagattaactcacacAGGAGATatcat	PrRNA_3 (9)	variant 1	variant 1
JE921111	original	agcggtagtaaaaaacttcaaaataaacgcTTTACAattaatcatcggctcgTATAATgtgatcagacctggaattgtgagcggataacaattcttaagattaactcacacAGGAGATatcat	PrRNA_3 (9)	variant 2	variant 1
JE951111	original	agcggtagtaaaaaacttcaaaataaacgcCTCAGAattaatcatcggctcgTATAATgtgatcagacctggaattgtgagcggataacaattcttaagattaactcacacAGGAGATatcat	PrRNA_3 (9)	variant 5	variant 1
JEA11111	original	agtttctcgcaaaaacttcaaaataaacgcTTGACAattaatcatcggctcgTATAATgtgatcagacctggaattgtgagcggataacaattcttaagattaactcacacAGGAGATatcat	PrRNA_4 (A)	variant 1	variant 1
JEA21111	original	agtttctcgcaaaaacttcaaaataaacgcTTTACAattaatcatcggctcgTATAATgtgatcagacctggaattgtgagcggataacaattcttaagattaactcacacAGGAGATatcat	PrRNA_4 (A)	variant 2	variant 1
JEA51111	original	agtttctcgcaaaaacttcaaaataaacgcCTCAGAattaatcatcggctcgTATAATgtgatcagacctggaattgtgagcggataacaattcttaagattaactcacacAGGAGATatcat	PrRNA_4 (A)	variant 5	variant 1
JE111111	JER01	ctatggaggtcaggtatgattactaTTGACAattaatcatcggctcgTATAATgtgatcagacctggaattgtgagcggataacaattcttaagattaactcacacAGGAGGGtatcat	original (1)	original (1)	original (1)
JE111111	JER02	ctatggaggtcaggtatgattactaTTGACAattaatcatcggctcgTATAATgtgatcagacctggaattgtgagcggataacaattcttaagattaactcacacAGGAAGGtatcat	original (1)	original (1)	original (1)
JE111111	JER03	ctatggaggtcaggtatgattactaTTGACAattaatcatcggctcgTATAATgtgatcagacctggaattgtgagcggataacaattcttaagattaactcacacAAGAAGGtatcat	original (1)	original (1)	original (1)
JE111111	JER04	ctatggaggtcaggtatgattactaTTGACAattaatcatcggctcgTATAATgtgatcagacctggaattgtgagcggataacaattcttaagattaactcacacACGAGGGtatcat	original (1)	original (1)	original (1)
JE111111	JER05	ctatggaggtcaggtatgattactaTTGACAattaatcatcggctcgTATAATgtgatcagacctggaattgtgagcggataacaattcttaagattaactcacacACAAAGGtatcat	original (1)	original (1)	original (1)
JE111111	JER06	ctatggaggtcaggtatgattactaTTGACAattaatcatcggctcgTATAATgtgatcagacctggaattgtgagcggataacaattcttaagattaactcacacACGAGAGtatcat	original (1)	original (1)	original (1)
JE111111	JER07	ctatggaggtcaggtatgattactaTTGACAattaatcatcggctcgTATAATgtgatcagacctggaattgtgagcggataacaattcttaagattaactcacacAAAAGAGtatcat	original (1)	original (1)	original (1)
JE111111	JER08	ctatggaggtcaggtatgattactaTTGACAattaatcatcggctcgTATAATgtgatcagacctggaattgtgagcggataacaattcttaagattaactcacacAAGAAAGtatcat	original (1)	original (1)	original (1)
JE111111	JER09	ctatggaggtcaggtatgattactaTTGACAattaatcatcggctcgTATAATgtgatcagacctggaattgtgagcggataacaattcttaagattaactcacacAGAAAAGtatcat	original (1)	original (1)	original (1)
JE111111	JER10	ctatggaggtcaggtatgattactaTTGACAattaatcatcggctcgTATAATgtgatcagacctggaattgtgagcggataacaattcttaagattaactcacacACGAAAGtatcat	original (1)	original (1)	original (1)
JE121111	JER01	ctatggaggtcaggtatgattactaTTTACAattaatcatcggctcgTATAATgtgatcagacctggaattgtgagcggataacaattcttaagattaactcacacAGGAGGGtatcat	original (1)	variant 2	variant 1
JE121111	JER02	ctatggaggtcaggtatgattactaTTTACAattaatcatcggctcgTATAATgtgatcagacctggaattgtgagcggataacaattcttaagattaactcacacAGGAAGGtatcat	original (1)	variant 2	variant 1
JE121111	JER03	ctatggaggtcaggtatgattactaTTTACAattaatcatcggctcgTATAATgtgatcagacctggaattgtgagcggataacaattcttaagattaactcacacAAGAAGGtatcat	original (1)	variant 2	variant 1
JE121111	JER04	ctatggaggtcaggtatgattactaTTTACAattaatcatcggctcgTATAATgtgatcagacctggaattgtgagcggataacaattcttaagattaactcacacACGAGGGtatcat	original (1)	variant 2	variant 1
JE121111	JER05	ctatggaggtcaggtatgattactaTTTACAattaatcatcggctcgTATAATgtgatcagacctggaattgtgagcggataacaattcttaagattaactcacacACAAAGGtatcat	original (1)	variant 2	variant 1
JE121111	JER06	ctatggaggtcaggtatgattactaTTTACAattaatcatcggctcgTATAATgtgatcagacctggaattgtgagcggataacaattcttaagattaactcacacACGAGAGtatcat	original (1)	variant 2	variant 1
JE121111	JER07	ctatggaggtcaggtatgattactaTTTACAattaatcatcggctcgTATAATgtgatcagacctggaattgtgagcggataacaattcttaagattaactcacacAAAAGAGtatcat	original (1)	variant 2	variant 1
JE121111	JER08	ctatggaggtcaggtatgattactaTTTACAattaatcatcggctcgTATAATgtgatcagacctggaattgtgagcggataacaattcttaagattaactcacacAAGAAAGtatcat	original (1)	variant 2	variant 1
JE121111	JER09	ctatggaggtcaggtatgattactaTTTACAattaatcatcggctcgTATAATgtgatcagacctggaattgtgagcggataacaattcttaagattaactcacacAGAAAAGtatcat	original (1)	variant 2	variant 1
JE121111	JER10	ctatggaggtcaggtatgattactaTTTACAattaatcatcggctcgTATAATgtgatcagacctggaattgtgagcggataacaattcttaagattaactcacacACGAAAGtatcat	original (1)	variant 2	variant 1
JE151111	JER01	ctatggaggtcaggtatgattactaCTCAGAattaatcatcggctcgTATAATgtgatcagacctggaattgtgagcggataacaattcttaagattaactcacacAGGAGGGtatcat	original (1)	variant 5	variant 1
JE151111	JER02	ctatggaggtcaggtatgattactaCTCAGAattaatcatcggctcgTATAATgtgatcagacctggaattgtgagcggataacaattcttaagattaactcacacAGGAAGGtatcat	original (1)	variant 5	variant 1
JE151111	JER03	ctatggaggtcaggtatgattactaCTCAGAattaatcatcggctcgTATAATgtgatcagacctggaattgtgagcggataacaattcttaagattaactcacacAAGAAGGtatcat	original (1)	variant 5	variant 1
JE151111	JER04	ctatggaggtcaggtatgattactaCTCAGAattaatcatcggctcgTATAATgtgatcagacctggaattgtgagcggataacaattcttaagattaactcacacACGAGGGtatcat	original (1)	variant 5	variant 1
JE151111	JER05	ctatggaggtcaggtatgattactaCTCAGAattaatcatcggctcgTATAATgtgatcagacctggaattgtgagcggataacaattcttaagattaactcacacACAAAGGtatcat	original (1)	variant 5	variant 1
JE151111	JER06	ctatggaggtcaggtatgattactaCTCAGAattaatcatcggctcgTATAATgtgatcagacctggaattgtgagcggataacaattcttaagattaactcacacACGAGAGtatcat	original (1)	variant 5	variant 1
JE151111	JER07	ctatggaggtcaggtatgattactaCTCAGAattaatcatcggctcgTATAATgtgatcagacctggaattgtgagcggataacaattcttaagattaactcacacAAAAGAGtatcat	original (1)	variant 5	variant 1
JE151111	JER08	ctatggaggtcaggtatgattactaCTCAGAattaatcatcggctcgTATAATgtgatcagacctggaattgtgagcggataacaattcttaagattaactcacacAAGAAAGtatcat	original (1)	variant 5	variant 1
JE151111	JER09	ctatggaggtcaggtatgattactaCTCAGAattaatcatcggctcgTATAATgtgatcagacctggaattgtgagcggataacaattcttaagattaactcacacAGAAAAGtatcat	original (1)	variant 5	variant 1
JE151111	JER10	ctatggaggtcaggtatgattactaCTCAGAattaatcatcggctcgTATAATgtgatcagacctggaattgtgagcggataacaattcttaagattaactcacacACGAAAGtatcat	original (1)	variant 5	variant 1

## Sheet: S6.Figure 2B Values
Table S6
Promoter Name	Mean DRFU/DOD600	Standard Deviation in DRFU/DOD600
JE111111 (Ptac)	44825.1	6866.87
PlacUV5	8471.76	1678.68
JE111411	8449.52	3950.07
JE111211	6302.35	1181.78
JE121111	6265.43	3718.21
JE111611	3837.78	464.998
JE151111	3443.66	2249.36
JE151211	3097.95	1016.11
JE151411	3088.09	610.019
JE161411	3013.63	550.469
JE151311	2957.69	1396.02
JE161111	2562.02	1451.67
JE141111	2533.24	1272.54
JE151511	2284.35	308.148
JE131111	2258.07	1081.07
JE111311	1892.84	458.062
JE121411	1763.2	469.71
JE161211	1733.32	310.344
JE141411	1611.71	334.75
JE131411	1600.91	257.812
JE151611	1528.78	376.826
JE161511	1507.56	449.178
JE161611	1506.58	244.383
JE141611	1490.62	1024.99
JE121611	1309.06	460.048
JE161311	1246.78	712.337
JE131611	1199.92	506.079
Plac	1130.85	688.468
JE131211	1043.1	503.365
JE111511	1032.73	235.542
JE121211	993.914	601.702
JE121311	959.652	82.4139
JE141311	917.242	337.386
JE131511	849.379	403.237
JE141211	841.221	643.719
JE131311	782.361	70.1551
JE141511	696.873	287.029
JE121511	622.844	320.618

## Sheet: S7.Figure 2C values
Table S7
Promoter Name	Mean DRFU/DOD600	Standard Deviation in DRFU/DOD600
JE111111	25759.8	3943.95
JE121111	5276.42	865.828
JE151111	4845.55	952.27
JE711111	48574.8	17104.3
JE721111	25132.9	10148.3
JE751111	365.406	68.7984
JE811111	51664.2	22441.4
JE821111	21038.5	7302.83
JE851111	208.954	220.391
JE911111	41873.9	13077.4
JE921111	20012.8	4643.68
JE951111	394.655	216.823
JEA11111	44741.1	7261.48
JEA21111	26177.4	10193.5
JEA51111	371.228	128.698

## Sheet: S8.Figure 2D values
Table S8
RBS name	Promoter Name	Mean DRFU/DOD600	Standard Deviation in DRFU/DOD600
original	JE111111	54380.4	1025.7
JER01	JE111111	64355.6	9067.91
JER02	JE111111	52445.4	4661.69
JER03	JE111111	66921.2	8708.45
JER04	JE111111	72433.3	5751.8
JER05	JE111111	53426.2	13035.4
JER06	JE111111	58943.1	17399.6
JER07	JE111111	12367.9	7971.23
JER08	JE111111	22166.4	11413.9
JER09	JE111111	27398.2	4880.99
JER10	JE111111	24374	6600.33
original	JE121111	9774.32	2363.65
JER01	JE121111	15707.1	819.409
JER02	JE121111	9299.94	1279.07
JER03	JE121111	11881.4	1043.91
JER04	JE121111	16763.1	1512.42
JER05	JE121111	9498.28	1044.24
JER06	JE121111	11559.9	2088.97
JER07	JE121111	5599.2	997.958
JER08	JE121111	3225.77	435.279
JER09	JE121111	3325.28	684.803
JER10	JE121111	2908.36	324.972
original	JE151111	6134.4	1861.82
JER01	JE151111	10773.5	1657.05
JER02	JE151111	9604.47	947.341
JER03	JE151111	8585.58	3090.56
JER04	JE151111	13083.7	2414.22
JER05	JE151111	7477.84	1233.99
JER06	JE151111	7208.27	1016.02
JER07	JE151111	4347.59	966.919
JER08	JE151111	2132.55	559.61
JER09	JE151111	2462.75	522.201
JER10	JE151111	1971.23	287.293
